# Supplementary material for: 4-[(E)-(4-Fluoro­benzyl­idene)amino]­benzoic acid
Source: Acta Crystallogr Sect E Struct Rep Online. 2011 Dec 21;68(Pt 1):o175. doi: 10.1107/S1600536811052275 (PMC3254514; doi:10.1107/S1600536811052275)
Supplement: Supplementary file 1 [file e-68-0o175-sup1.cif]

##############################################################################
#                                                                            #
# This CIF contains the data in a paper accepted for publication in          #
# Acta Crystallographica Section E. It conforms to the requirements of       #
# Notes for Authors for Acta Crystallographica Section E, and has been       #
# peer reviewed under the auspices of the IUCr Commission on Journals.       #
#                                                                            #
# Full details of the Crystallographic Information File format               #
# are given in the paper "The Crystallographic Information File (CIF):       #
# a New Standard Archive File for Crystallography" by S. R. Hall, F. H.      #
# Allen and I. D. Brown [Acta Cryst. (1991), A47, 655-685].                  #
#                                                                            #
# The current version of the core CIF dictionary is obtainable from          #
# ftp://ftp.iucr.org/pub/cif_core.dic.                                       #
#                                                                            #
# Software is freely available for graphical display of the structure(s)     #
# in this CIF. For information consult the CIF software page                 #
# http://www.iucr.org/resources/cif/software.                                #
#                                                                            #
# This file may be used for bona fide research purposes within the           #
# scientific community so long as proper attribution is given to the journal # 
# article from which it was obtained.                                        #
#                                                                            #
##############################################################################
data_I
_audit_creation_method     SHELXL97
_chemical_name_systematic
;
4-[(<i>E</i>)-(4-Fluorobenzylidene)amino]benzoic acid
;
_chemical_name_common     ?
_chemical_formula_moiety     'C14 H10 F1 N1 O2'
_chemical_formula_sum     'C14 H10 F N O2'
_chemical_formula_iupac     'C14 H10 F1 N1 O2'
_chemical_formula_weight     243.24
_chemical_melting_point     464
_symmetry_cell_setting     monoclinic
_symmetry_space_group_name_H-M     'P 21/n'
_symmetry_space_group_name_Hall     '-P 2yn'
loop_
    _symmetry_equiv_pos_as_xyz
    'x, y, z'
    '-x+1/2, y+1/2, -z+1/2'
    '-x, -y, -z'
    'x-1/2, -y-1/2, z-1/2'
_cell_length_a     12.2787(5)
_cell_length_b     5.6264(2)
_cell_length_c     17.2874(8)
_cell_angle_alpha     90.00
_cell_angle_beta     105.833(2)
_cell_angle_gamma     90.00
_cell_volume     1148.99(8)
_cell_formula_units_Z     4
_cell_measurement_reflns_used     4962
_cell_measurement_theta_min     2.91
_cell_measurement_theta_max     27.485
_cell_measurement_temperature     293(2)
_exptl_crystal_description     prism
_exptl_crystal_colour     Yellow
_exptl_crystal_size_max     0.225
_exptl_crystal_size_mid     0.2
_exptl_crystal_size_min     0.15
_exptl_crystal_density_diffrn     1.406
_exptl_crystal_density_meas     ?
_exptl_crystal_density_method     'not measured'
_exptl_crystal_F_000     504
_exptl_absorpt_coefficient_mu     0.106
_exptl_absorpt_correction_type     none
_exptl_absorpt_process_details     ?
_exptl_absorpt_correction_T_min     ?
_exptl_absorpt_correction_T_max     ?
_exptl_special_details     ?
_diffrn_ambient_temperature     293(2)
_diffrn_radiation_type     MoK\a
_diffrn_radiation_wavelength     0.71073
_diffrn_radiation_source     'fine-focus sealed tube'
_diffrn_radiation_monochromator     graphite
_diffrn_measurement_device_type     'Nonius KappaCCD'
_diffrn_measurement_method     'CCD rotation images, thick slices'
_diffrn_detector_area_resol_mean     ?
_diffrn_reflns_number     9975
_diffrn_reflns_av_R_equivalents     0.1862
_diffrn_reflns_av_sigmaI/netI     0.1186
_diffrn_reflns_theta_min     3.65
_diffrn_reflns_theta_max     25.01
_diffrn_reflns_theta_full     25.01
_diffrn_measured_fraction_theta_max     0.985
_diffrn_measured_fraction_theta_full     0.985
_diffrn_reflns_limit_h_min     -14
_diffrn_reflns_limit_h_max     14
_diffrn_reflns_limit_k_min     -6
_diffrn_reflns_limit_k_max     6
_diffrn_reflns_limit_l_min     -17
_diffrn_reflns_limit_l_max     20
_diffrn_standards_number     0
_diffrn_standards_interval_count     0
_diffrn_standards_interval_time     0
_diffrn_standards_decay_%     ?
_refine_special_details     .
_reflns_number_total     2002
_reflns_number_gt     1226
_reflns_threshold_expression     I>2\s(I)
_refine_ls_structure_factor_coef     Fsqd
_refine_ls_matrix_type     full
_refine_ls_R_factor_all     0.1171
_refine_ls_R_factor_gt     0.0623
_refine_ls_wR_factor_gt     0.1540
_refine_ls_wR_factor_ref     0.1909
_refine_ls_goodness_of_fit_ref     1.041
_refine_ls_restrained_S_all     1.041
_refine_ls_number_reflns     2002
_refine_ls_number_parameters     166
_refine_ls_number_restraints     1
_refine_ls_hydrogen_treatment     mixed
_refine_ls_weighting_scheme     calc
_refine_ls_weighting_details
         'calc w=1/[\s^2^(Fo^2^)+(0.0979P)^2^+0.0699P] where P=(Fo^2^+2Fc^2^)/3'
_atom_sites_solution_hydrogens     geom
_atom_sites_solution_primary     direct
_atom_sites_solution_secondary     difmap
_refine_ls_shift/su_max     0.000
_refine_ls_shift/su_mean     0.000
_refine_diff_density_max     0.179
_refine_diff_density_min     -0.211
_refine_ls_extinction_method     none
_refine_ls_extinction_coef     ?
loop_
    _atom_type_symbol
    _atom_type_description
    _atom_type_scat_dispersion_real
    _atom_type_scat_dispersion_imag
    _atom_type_scat_source
    'C' 'C' 0.0030 0.0020
                         'International Tables Vol C Tables 4.2.6.8 and 6.1.1.4'
    'H' 'H' 0.0000 0.0000
                         'International Tables Vol C Tables 4.2.6.8 and 6.1.1.4'
    'F' 'F' 0.0170 0.0100
                         'International Tables Vol C Tables 4.2.6.8 and 6.1.1.4'
    'N' 'N' 0.0060 0.0030
                         'International Tables Vol C Tables 4.2.6.8 and 6.1.1.4'
    'O' 'O' 0.0110 0.0060
                         'International Tables Vol C Tables 4.2.6.8 and 6.1.1.4'
_computing_data_collection     'COLLECT (Nonius, 1998)'
_computing_cell_refinement     'XSCANS (Bruker, 2000)'
_computing_data_reduction     'XSCANS (Bruker, 2000)'
_computing_structure_solution     'SHELXS97 (Sheldrick, 2008)'
_computing_structure_refinement     'SHELXL97 (Sheldrick, 2008)'
_computing_molecular_graphics     'Mercury (Macrae <i>et al.</i>, 2006)'
_computing_publication_material     'SHELXL97 (Sheldrick, 2008)'
loop_
    _atom_site_type_symbol
    _atom_site_label
    _atom_site_fract_x
    _atom_site_fract_y
    _atom_site_fract_z
    _atom_site_U_iso_or_equiv
    _atom_site_adp_type
    _atom_site_calc_flag
    _atom_site_refinement_flags
    _atom_site_occupancy
    _atom_site_symmetry_multiplicity
    _atom_site_disorder_assembly
    _atom_site_disorder_group
    C C1 0.7423(2) 0.3339(5) -0.03261(18) 0.0515(8) Uani d . 1 1 . .
    H H1 0.7623 0.4696 -0.0012 0.062 Uiso calc R 1 1 . .
    C C2 0.7740(2) 0.3115(5) -0.10261(19) 0.0565(8) Uani d . 1 1 . .
    H H2 0.8169 0.4284 -0.1185 0.068 Uiso calc R 1 1 . .
    C C3 0.7407(3) 0.1119(5) -0.14822(19) 0.0557(8) Uani d . 1 1 . .
    C C4 0.6800(2) -0.0683(5) -0.12777(19) 0.0567(8) Uani d . 1 1 . .
    H H4 0.6588 -0.2005 -0.1607 0.068 Uiso calc R 1 1 . .
    C C5 0.6511(2) -0.0474(5) -0.05617(18) 0.0528(7) Uani d . 1 1 . .
    H H5 0.6116 -0.1698 -0.0397 0.063 Uiso calc R 1 1 . .
    C C6 0.6803(2) 0.1547(4) -0.00823(17) 0.0479(7) Uani d . 1 1 . .
    C C7 0.6428(2) 0.1789(5) 0.06460(17) 0.0506(7) Uani d . 1 1 . .
    H H7 0.6186 0.0437 0.0861 0.061 Uiso calc R 1 1 . .
    C C8 0.6104(2) 0.3845(4) 0.17270(17) 0.0452(7) Uani d . 1 1 . .
    C C9 0.5490(2) 0.5794(4) 0.1872(2) 0.0563(8) Uani d . 1 1 . .
    H H9 0.5247 0.6939 0.1474 0.068 Uiso calc R 1 1 . .
    C C10 0.5237(2) 0.6054(5) 0.25934(19) 0.0534(8) Uani d . 1 1 . .
    H H10 0.4824 0.7367 0.2677 0.064 Uiso calc R 1 1 . .
    C C11 0.5597(2) 0.4361(4) 0.32045(17) 0.0482(7) Uani d . 1 1 . .
    C C12 0.6204(2) 0.2400(5) 0.30522(19) 0.0554(8) Uani d . 1 1 . .
    H H12 0.6446 0.1251 0.3449 0.066 Uiso calc R 1 1 . .
    C C13 0.6449(2) 0.2136(5) 0.23337(18) 0.0546(8) Uani d . 1 1 . .
    H H13 0.6849 0.0808 0.2246 0.065 Uiso calc R 1 1 . .
    C C14 0.5353(2) 0.4651(5) 0.39801(18) 0.0523(8) Uani d . 1 1 . .
    F F1 0.77081(18) 0.0920(3) -0.21809(12) 0.0827(7) Uani d . 1 1 . .
    N N1 0.64180(18) 0.3768(4) 0.10000(15) 0.0530(7) Uani d . 1 1 . .
    O O1 0.56240(18) 0.3041(4) 0.45179(13) 0.0679(7) Uani d . 1 1 . .
    O O2 0.48502(19) 0.6570(4) 0.41100(13) 0.0675(7) Uani d D 1 1 . .
    H H 0.487(3) 0.678(7) 0.4597(9) 0.101 Uiso d D 1 1 . .
loop_
    _atom_site_aniso_label
    _atom_site_aniso_U_11
    _atom_site_aniso_U_22
    _atom_site_aniso_U_33
    _atom_site_aniso_U_12
    _atom_site_aniso_U_13
    _atom_site_aniso_U_23
    C1 0.0568(16) 0.0450(14) 0.0523(19) -0.0016(12) 0.0142(13) -0.0017(12)
    C2 0.0623(17) 0.0512(15) 0.061(2) 0.0016(13) 0.0245(15) 0.0098(14)
    C3 0.0649(18) 0.0582(17) 0.0471(19) 0.0168(14) 0.0206(14) 0.0037(14)
    C4 0.0639(17) 0.0483(15) 0.058(2) 0.0042(13) 0.0177(15) -0.0075(14)
    C5 0.0526(15) 0.0457(14) 0.062(2) -0.0007(12) 0.0191(13) 0.0006(14)
    C6 0.0455(14) 0.0456(14) 0.0520(19) 0.0034(11) 0.0122(13) 0.0026(12)
    C7 0.0508(15) 0.0520(15) 0.0516(18) -0.0003(12) 0.0185(13) 0.0061(13)
    C8 0.0433(14) 0.0493(15) 0.0436(17) -0.0052(11) 0.0131(12) -0.0007(12)
    C9 0.0569(16) 0.0434(14) 0.066(2) 0.0042(12) 0.0116(14) 0.0095(13)
    C10 0.0558(16) 0.0470(14) 0.058(2) 0.0056(12) 0.0165(14) 0.0001(13)
    C11 0.0478(14) 0.0478(14) 0.0477(18) 0.0006(11) 0.0106(12) 0.0016(13)
    C12 0.0628(17) 0.0532(16) 0.0474(18) 0.0097(13) 0.0106(14) 0.0066(13)
    C13 0.0551(16) 0.0503(15) 0.056(2) 0.0109(12) 0.0112(14) 0.0044(13)
    C14 0.0467(14) 0.0511(15) 0.056(2) 0.0011(13) 0.0085(12) -0.0023(14)
    F1 0.1162(16) 0.0737(12) 0.0682(14) 0.0116(11) 0.0420(12) 0.0015(10)
    N1 0.0532(14) 0.0494(13) 0.0564(16) 0.0016(10) 0.0150(11) 0.0027(11)
    O1 0.0832(15) 0.0652(13) 0.0558(15) 0.0141(11) 0.0198(11) 0.0101(10)
    O2 0.0804(15) 0.0660(13) 0.0549(15) 0.0158(10) 0.0165(12) -0.0040(11)
_geom_special_details     .
loop_
    _geom_bond_atom_site_label_1
    _geom_bond_atom_site_label_2
    _geom_bond_site_symmetry_2
    _geom_bond_distance
    _geom_bond_publ_flag
    C1 C2 . 1.375(4) ?
    C1 C6 . 1.396(4) ?
    C1 H1 . 0.9300 ?
    C2 C3 . 1.369(4) ?
    C2 H2 . 0.9300 ?
    C3 C4 . 1.360(4) ?
    C3 F1 . 1.361(4) ?
    C4 C5 . 1.383(4) ?
    C4 H4 . 0.9300 ?
    C5 C6 . 1.395(4) ?
    C5 H5 . 0.9300 ?
    C6 C7 . 1.460(4) ?
    C7 N1 . 1.272(3) ?
    C7 H7 . 0.9300 ?
    C8 C9 . 1.392(4) ?
    C8 C13 . 1.400(4) ?
    C8 N1 . 1.413(4) ?
    C9 C10 . 1.372(4) ?
    C9 H9 . 0.9300 ?
    C10 C11 . 1.402(4) ?
    C10 H10 . 0.9300 ?
    C11 C12 . 1.396(4) ?
    C11 C14 . 1.460(4) ?
    C12 C13 . 1.363(4) ?
    C12 H12 . 0.9300 ?
    C13 H13 . 0.9300 ?
    C14 O1 . 1.275(4) ?
    C14 O2 . 1.294(3) ?
    O2 H . 0.845(10) ?
loop_
    _geom_angle_atom_site_label_1
    _geom_angle_atom_site_label_2
    _geom_angle_atom_site_label_3
    _geom_angle_site_symmetry_1
    _geom_angle_site_symmetry_3
    _geom_angle
    _geom_angle_publ_flag
    C2 C1 C6 . . 120.6(3) ?
    C2 C1 H1 . . 119.7 ?
    C6 C1 H1 . . 119.7 ?
    C3 C2 C1 . . 118.0(3) ?
    C3 C2 H2 . . 121.0 ?
    C1 C2 H2 . . 121.0 ?
    C4 C3 F1 . . 118.0(3) ?
    C4 C3 C2 . . 124.1(3) ?
    F1 C3 C2 . . 117.9(3) ?
    C3 C4 C5 . . 117.5(3) ?
    C3 C4 H4 . . 121.2 ?
    C5 C4 H4 . . 121.2 ?
    C4 C5 C6 . . 120.9(3) ?
    C4 C5 H5 . . 119.5 ?
    C6 C5 H5 . . 119.5 ?
    C5 C6 C1 . . 118.8(3) ?
    C5 C6 C7 . . 119.9(2) ?
    C1 C6 C7 . . 121.3(2) ?
    N1 C7 C6 . . 122.9(2) ?
    N1 C7 H7 . . 118.5 ?
    C6 C7 H7 . . 118.5 ?
    C9 C8 C13 . . 118.3(3) ?
    C9 C8 N1 . . 118.5(2) ?
    C13 C8 N1 . . 123.0(2) ?
    C10 C9 C8 . . 121.0(3) ?
    C10 C9 H9 . . 119.5 ?
    C8 C9 H9 . . 119.5 ?
    C9 C10 C11 . . 120.7(3) ?
    C9 C10 H10 . . 119.7 ?
    C11 C10 H10 . . 119.7 ?
    C12 C11 C10 . . 118.0(3) ?
    C12 C11 C14 . . 121.0(2) ?
    C10 C11 C14 . . 121.0(2) ?
    C13 C12 C11 . . 121.3(3) ?
    C13 C12 H12 . . 119.4 ?
    C11 C12 H12 . . 119.4 ?
    C12 C13 C8 . . 120.7(3) ?
    C12 C13 H13 . . 119.6 ?
    C8 C13 H13 . . 119.6 ?
    O1 C14 O2 . . 120.6(3) ?
    O1 C14 C11 . . 120.8(2) ?
    O2 C14 C11 . . 118.7(3) ?
    C7 N1 C8 . . 119.7(2) ?
    C14 O2 H . . 114(3) ?
loop_
    _geom_torsion_atom_site_label_1
    _geom_torsion_atom_site_label_2
    _geom_torsion_atom_site_label_3
    _geom_torsion_atom_site_label_4
    _geom_torsion_site_symmetry_1
    _geom_torsion_site_symmetry_2
    _geom_torsion_site_symmetry_3
    _geom_torsion_site_symmetry_4
    _geom_torsion
    _geom_torsion_publ_flag
    C6 C1 C2 C3 . . . . 1.6(4) ?
    C1 C2 C3 C4 . . . . -1.4(4) ?
    C1 C2 C3 F1 . . . . 179.0(2) ?
    F1 C3 C4 C5 . . . . 179.2(2) ?
    C2 C3 C4 C5 . . . . -0.3(4) ?
    C3 C4 C5 C6 . . . . 1.9(4) ?
    C4 C5 C6 C1 . . . . -1.8(4) ?
    C4 C5 C6 C7 . . . . 176.2(2) ?
    C2 C1 C6 C5 . . . . 0.0(4) ?
    C2 C1 C6 C7 . . . . -178.0(2) ?
    C5 C6 C7 N1 . . . . -162.4(3) ?
    C1 C6 C7 N1 . . . . 15.6(4) ?
    C13 C8 C9 C10 . . . . 0.6(4) ?
    N1 C8 C9 C10 . . . . -174.9(2) ?
    C8 C9 C10 C11 . . . . 0.3(4) ?
    C9 C10 C11 C12 . . . . -0.8(4) ?
    C9 C10 C11 C14 . . . . 178.6(2) ?
    C10 C11 C12 C13 . . . . 0.4(4) ?
    C14 C11 C12 C13 . . . . -179.0(3) ?
    C11 C12 C13 C8 . . . . 0.5(4) ?
    C9 C8 C13 C12 . . . . -1.0(4) ?
    N1 C8 C13 C12 . . . . 174.3(2) ?
    C12 C11 C14 O1 . . . . -4.7(4) ?
    C10 C11 C14 O1 . . . . 175.9(2) ?
    C12 C11 C14 O2 . . . . 175.7(2) ?
    C10 C11 C14 O2 . . . . -3.7(4) ?
    C6 C7 N1 C8 . . . . -176.5(2) ?
    C9 C8 N1 C7 . . . . -143.9(3) ?
    C13 C8 N1 C7 . . . . 40.8(4) ?
loop_
    _geom_hbond_atom_site_label_D
    _geom_hbond_atom_site_label_H
    _geom_hbond_atom_site_label_A
    _geom_hbond_site_symmetry_A
    _geom_hbond_distance_DH
    _geom_hbond_distance_HA
    _geom_hbond_distance_DA
    _geom_hbond_angle_DHA
    _geom_hbond_publ_flag
    O2 H O1 3_666 0.845(10) 1.793(18) 2.601(3) 159(4) yes
data_global
_journal_date_recd_electronic     2011-11-16
_journal_date_accepted     2011-12-04
_journal_name_full     'Acta Crystallographica, Section E'
_journal_year     2012
_journal_volume     68
_journal_issue      1
_journal_page_first     o175
_journal_page_last     o175
_journal_paper_category     QO
_journal_paper_doi     10.1107/S1600536811052275
_journal_coeditor_code     FJ2486
_publ_contact_author_name     'Blanca M. Mu\~noz-Flores'
_publ_contact_author_address
;
Facultad de Ciencias Qu\'imicas
Universidad Aut\'onoma de Nuevo Le\'on
San Nicol\'as de los Garza
66451 Nuevo Le\'on, Mexico
;
_publ_contact_author_email     blanca.munozfl@uanl.edu.mx
_publ_contact_author_fax      5E307(8)
_publ_contact_author_phone      5E307(8)
_publ_section_title
;
4-[(<i>E</i>)-(4-Fluorobenzylidene)amino]benzoic acid
;
loop_
    _publ_author_name
    _publ_author_address
    "Blanca M. Mu\~noz-Flores"
;     Facultad de Ciencias Qu\'imicas
      Universidad Aut\'onoma de Nuevo Le\'on
      San Nicol\'as de los Garza
      66451 Nuevo Le\'on, Mexico
;
    "V\'ictor M. Jim\'enez P\'erez"
;     Facultad de Ciencias Qu\'imicas
      Universidad Aut\'onoma de Nuevo Le\'on
      San Nicol\'as de los Garza
      66451 Nuevo Le\'on, Mexico
;
    "Rosa L. Santillan"
;     Departamento de Qu\'imica
      Centro de Investigaci\'on y de Estudios Avanzados
      del Instituto Polit\'ecnico Nacional
      Apartado Postal 14-740
      07000 M\'exico, DF
      Mexico
;
    "Maria Eugenia Ochoa"
;     Departamento de Qu\'imica
      Centro de Investigaci\'on y de Estudios Avanzados
      del Instituto Polit\'ecnico Nacional
      Apartado Postal 14-740
      07000 M\'exico, DF
      Mexico
;
    "Noemi Waksman"
;     Departamento de Qu\'imica Anal\'itica Facultad de Medicina
      Universidad Aut\'onoma de Nuevo Le\'on
      Le\'on PO Box 2316
      64841 Nuevo Le\'on, Mexico
;
_cell_special_details     ?
