# Supplementary material for: 4-[(E)-(4-Fluoro­benzyl­idene)amino]­benzoic acid
Source: Acta Crystallogr Sect E Struct Rep Online. 2011 Dec 21;68(Pt 1):o175. doi: 10.1107/S1600536811052275 (PMC3254514; doi:10.1107/S1600536811052275)
Supplement: Supplementary file 2 [file e-68-0o175-Isup2.hkl]

#
# h,k,l, Fc-squared, Fo-squared, sigma(Fo-squared) and status flag
#
data_I
_shelx_title ' san316 in P 21/n'
_shelx_refln_list_code          4
_shelx_F_calc_maximum       64.81
_exptl_crystal_F_000       503.92
_reflns_d_resolution_high  0.8405
 
loop_
 _symmetry_equiv_pos_as_xyz
 'x, y, z'
 '-x+1/2, y+1/2, -z+1/2'
 '-x, -y, -z'
 'x-1/2, -y-1/2, z-1/2'
 
_cell_length_a    12.2787
_cell_length_b     5.6264
_cell_length_c    17.2874
_cell_angle_alpha  90.000
_cell_angle_beta  105.833
_cell_angle_gamma  90.000
 
_shelx_F_squared_multiplier     1.000
 
loop_
 _refln_index_h
 _refln_index_k
 _refln_index_l
 _refln_F_squared_calc
 _refln_F_squared_meas
 _refln_F_squared_sigma
 _refln_observed_status
   4   0   0      321.01      267.40      9.45 o
   6   0   0      105.66       86.86      3.30 o
   8   0   0      284.27      295.60     43.09 o
  10   0   0      509.32      583.08     36.50 o
  12   0   0        8.10       10.19      2.19 o
  14   0   0        3.69       11.86      7.11 o
   4   1   0      218.49      221.99      7.34 o
   5   1   0       10.95       10.69      1.63 o
   6   1   0      577.69      590.64     12.41 o
   7   1   0      110.45      113.14      4.14 o
   8   1   0      156.38      156.83      7.55 o
   9   1   0        6.87        8.48      1.03 o
  10   1   0        6.68        5.88      1.73 o
  11   1   0       62.59       54.73      5.65 o
  12   1   0        7.37        7.73      2.33 o
  13   1   0       19.67       20.23      4.23 o
   0   2   0      205.97      211.77      5.81 o
   1   2   0       32.84       40.02      1.31 o
   2   2   0       11.63       11.65      1.23 o
   3   2   0     1039.07     1076.16     21.43 o
   4   2   0      168.92      184.36      7.00 o
   5   2   0        7.85        4.74      2.39 o
   6   2   0        0.00       -2.70      2.70 o
   7   2   0        5.34        3.24      2.98 o
   8   2   0      148.62      148.04      8.09 o
   9   2   0        0.02       -2.78      3.57 o
  10   2   0        3.63        0.37      1.79 o
  11   2   0        0.24        2.10      2.99 o
  12   2   0        1.28       -0.64      3.37 o
  13   2   0        1.18       -0.01      8.32 o
   1   3   0      241.55      246.76      4.73 o
   2   3   0      192.13      213.17      4.77 o
   3   3   0      258.46      264.02      5.54 o
   4   3   0       57.11       56.25      2.43 o
   5   3   0        0.00        2.72      1.59 o
   6   3   0       12.65       13.01      3.20 o
   7   3   0        6.68        8.76      2.19 o
   8   3   0       55.53       65.83      5.08 o
   9   3   0       17.01       15.52      5.61 o
  10   3   0        0.28        6.52      2.59 o
  11   3   0        3.43        7.13      3.53 o
  12   3   0        0.06        4.64      3.99 o
   0   4   0      752.87      744.25     19.45 o
   1   4   0        1.34        1.62      1.41 o
   2   4   0       57.94       59.65      4.26 o
   3   4   0      197.16      212.20      7.48 o
   4   4   0       85.36       89.27      3.84 o
   5   4   0      727.45      807.85     20.38 o
   6   4   0        1.78        1.37      1.56 o
   7   4   0       78.17       71.28      3.40 o
   8   4   0       16.19       14.30      3.73 o
   9   4   0        1.11       -2.61      4.02 o
  10   4   0        0.00        4.79      7.81 o
  11   4   0        1.50       -5.12      5.24 o
   1   5   0       99.53      103.55      5.77 o
   2   5   0       67.18       64.44      4.42 o
   3   5   0       63.40       59.14      3.54 o
   4   5   0       90.89       94.49      5.92 o
   5   5   0        5.26        5.60      2.00 o
   6   5   0        4.13        6.33      2.45 o
   7   5   0       15.25       11.98      4.74 o
   8   5   0        9.60        5.76      3.95 o
   9   5   0        4.47       -0.66      4.85 o
   0   6   0        8.75       -1.09     11.33 o
   1   6   0       11.01        3.81      2.67 o
   2   6   0       10.17        9.83      3.26 o
   3   6   0       12.90        6.09      2.98 o
   4   6   0        3.74       -1.50      2.94 o
   5   6   0       69.68       79.62      5.95 o
   6   6   0        0.33        3.35      8.00 o
 -13   0   1       17.61       16.90      6.33 o
 -11   0   1       27.93       28.93      9.22 o
  -9   0   1       21.39       15.49      5.13 o
  -7   0   1     1537.13     1691.30    135.97 o
  -5   0   1      909.65      805.42     22.44 o
  -3   0   1      652.89      635.56     77.41 o
   5   0   1       78.98       71.74      2.89 o
   7   0   1      132.50      154.09      4.98 o
   9   0   1      252.70      294.77     62.66 o
  11   0   1       13.85       13.91      2.33 o
  13   0   1       59.15       55.07     17.14 o
 -14   1   1        0.11        0.41      3.91 o
 -13   1   1        0.07        1.68      2.50 o
 -12   1   1        1.55        1.21      2.32 o
 -11   1   1       13.72       13.78      2.30 o
 -10   1   1       15.14       14.15      1.63 o
  -9   1   1       19.56       23.11      4.46 o
  -8   1   1      441.45      516.68     15.23 o
  -7   1   1      436.23      446.62      9.27 o
  -6   1   1       24.10       28.88      2.81 o
  -5   1   1        7.84        7.03      1.35 o
  -4   1   1      538.85      532.60     11.59 o
  -3   1   1      511.54      406.82     24.39 o
  -2   1   1      992.61      939.71     21.20 o
  -1   1   1      474.99      405.92     16.48 o
   2   1   1     4200.95     3823.48     97.63 o
   4   1   1      978.76      935.82     16.12 o
   5   1   1     1470.39     1506.85     26.06 o
   6   1   1      836.73      871.90     14.48 o
   7   1   1      158.43      139.86     11.91 o
   8   1   1        5.30        4.52      1.20 o
   9   1   1       58.00       37.48      9.64 o
  10   1   1        5.76        0.67      1.96 o
  11   1   1       75.78       70.33      4.42 o
  12   1   1        2.44        2.99      4.47 o
  13   1   1        3.18        0.84      4.61 o
 -13   2   1        9.17        6.96      3.62 o
 -12   2   1        0.23        0.18      2.37 o
 -11   2   1        4.83        6.81      2.61 o
 -10   2   1        3.43        2.08      2.46 o
  -9   2   1        0.36       -2.36      2.59 o
  -8   2   1       46.82       47.51      5.59 o
  -7   2   1       53.35       54.71      4.44 o
  -6   2   1        4.29        3.62      1.56 o
  -5   2   1      721.53      751.01     43.38 o
  -4   2   1      203.18      185.53      5.08 o
  -3   2   1       14.07       11.74      0.98 o
  -2   2   1      634.59      596.37     10.24 o
  -1   2   1       73.97       65.54      1.82 o
   0   2   1        3.10        2.56      1.05 o
   1   2   1     1500.16     1483.45     23.70 o
   2   2   1     1264.50     1207.63     20.32 o
   3   2   1       42.00       42.82      3.41 o
   4   2   1      429.42      427.49     31.32 o
   5   2   1      651.50      687.94     20.77 o
   6   2   1     2138.29     2292.51     46.21 o
   7   2   1       93.40       93.76      4.16 o
   8   2   1        0.32        1.74      1.98 o
   9   2   1       10.09       14.37      2.27 o
  10   2   1        1.41        1.52      2.00 o
  11   2   1        0.60        2.94      2.49 o
  12   2   1        0.13        3.39      3.36 o
  13   2   1        1.24       -4.02      4.12 o
 -12   3   1        0.95       -0.34      3.66 o
 -11   3   1        5.15        2.05      2.85 o
 -10   3   1       11.64        2.95      5.32 o
  -9   3   1        0.16        0.86      2.80 o
  -8   3   1        0.31        0.53      2.11 o
  -7   3   1       28.12       28.87      2.90 o
  -6   3   1      106.90      111.17     10.54 o
  -5   3   1        4.01        5.17      1.32 o
  -4   3   1        1.85        1.79      1.51 o
  -3   3   1      115.13      115.35      3.35 o
  -2   3   1      484.01      488.25     11.13 o
  -1   3   1       49.31       49.24      2.73 o
   0   3   1       35.74       34.34      1.71 o
   1   3   1        0.01        1.29      1.14 o
   2   3   1      163.93      165.27      5.35 o
   3   3   1      197.86      185.54      4.55 o
   4   3   1        0.24       -0.03      1.48 o
   5   3   1        0.44        1.58      1.29 o
   6   3   1       40.71       36.72      4.65 o
   7   3   1      235.93      244.99     13.87 o
   8   3   1      131.80      134.13      5.53 o
   9   3   1        2.49       -0.62      2.94 o
  10   3   1       12.61        5.97      5.06 o
  11   3   1       19.20       11.54      3.77 o
  12   3   1        7.81        6.61      6.08 o
 -11   4   1        0.01       -0.78      4.95 o
 -10   4   1        0.50        2.25      4.24 o
  -9   4   1        4.41       -1.32      3.43 o
  -8   4   1       11.94        8.26      3.27 o
  -7   4   1        8.40        8.15      1.53 o
  -6   4   1       18.75       18.46      1.93 o
  -5   4   1       32.75       40.58      2.72 o
  -4   4   1      196.06      197.91      5.57 o
  -3   4   1        0.74        0.75      1.41 o
  -2   4   1      477.55      495.87     10.77 o
  -1   4   1        0.03        0.22      3.03 o
   0   4   1      219.57      246.59      5.71 o
   1   4   1      234.95      253.00      5.73 o
   2   4   1       75.50       77.83      3.27 o
   3   4   1      381.91      380.90     10.39 o
   4   4   1       43.22       40.83      2.91 o
   5   4   1        2.86        0.51      1.79 o
   6   4   1       57.49       54.00      4.34 o
   7   4   1        3.86        3.32      1.11 o
   8   4   1       84.81       87.88      6.04 o
   9   4   1        0.12       -2.90      2.90 o
  10   4   1       16.33       17.93      6.26 o
  11   4   1       13.06        3.12      8.54 o
  -9   5   1        2.78        4.71      5.51 o
  -8   5   1       12.07       17.30      4.63 o
  -7   5   1       11.43       12.78      2.13 o
  -6   5   1        0.37       -2.15      2.74 o
  -5   5   1        0.78        0.31      1.88 o
  -4   5   1       25.52       21.20      2.20 o
  -3   5   1        0.01       -0.33      1.95 o
  -2   5   1      413.06      469.92     13.14 o
  -1   5   1      516.50      559.59     15.78 o
   0   5   1       26.07       24.70      2.76 o
   1   5   1       91.94       80.93      4.03 o
   2   5   1        0.15        1.06      2.40 o
   3   5   1        0.01        1.02      2.68 o
   4   5   1      130.93      126.04      5.39 o
   5   5   1       29.76       32.42      3.84 o
   6   5   1       54.49       57.63      4.32 o
   7   5   1        3.35        3.62      1.92 o
   8   5   1       23.80       14.44      5.08 o
   9   5   1       32.83       36.77     17.55 o
  -6   6   1        0.20        1.01      3.22 o
  -5   6   1       14.87       20.14      4.29 o
  -4   6   1       92.20       85.94      6.32 o
  -3   6   1       88.64       84.43      6.64 o
  -2   6   1      109.28      110.28      5.26 o
  -1   6   1        4.36        1.47      2.69 o
   0   6   1       38.49       45.11      4.99 o
   1   6   1        1.68       -0.69      3.84 o
   2   6   1       24.10       21.62      3.69 o
   3   6   1        5.19        3.47      3.29 o
   4   6   1        2.59        2.51      2.75 o
   5   6   1        3.16       -0.14      2.92 o
   6   6   1        1.47       -1.31      2.24 o
 -14   0   2        2.54        6.69      5.18 o
 -12   0   2       28.31       30.88      6.42 o
 -10   0   2       84.17       81.41     17.85 o
  -8   0   2      104.74      116.01     28.04 o
  -6   0   2        8.65       11.85      2.94 o
  -4   0   2      400.09      361.41    113.82 o
  -2   0   2      201.69       71.97     27.56 o
   2   0   2      349.85      362.35      8.58 o
   4   0   2       67.64       67.23      2.32 o
   6   0   2      694.38      771.22     17.88 o
   8   0   2        9.62       11.06      1.61 o
  10   0   2      161.05      181.60     22.68 o
  12   0   2       47.45       31.16      8.79 o
 -14   1   2        0.65        5.18      3.21 o
 -13   1   2       10.40       10.93      3.24 o
 -12   1   2        0.01       -0.75      1.86 o
 -11   1   2        2.25        1.39      1.81 o
 -10   1   2       42.57       41.30      3.68 o
  -9   1   2       39.39       45.68      3.53 o
  -8   1   2        9.34       10.93      1.34 o
  -7   1   2        0.34        1.23      0.78 o
  -6   1   2       49.26       58.06      1.82 o
  -5   1   2      905.99      966.84     48.48 o
  -4   1   2     2054.51     2000.37     52.98 o
  -3   1   2       21.07       20.45      2.07 o
  -2   1   2      325.34      290.37      9.65 o
  -1   1   2      102.98       88.52      2.29 o
   0   1   2       98.24      114.76      2.36 o
   2   1   2      878.43      793.84    111.01 o
   3   1   2      475.30      349.61     83.90 o
   4   1   2      660.30      635.48     10.36 o
   5   1   2      144.10      139.78      7.09 o
   6   1   2     3673.91     3892.36     58.52 o
   7   1   2       40.78       46.70      5.16 o
   8   1   2      153.95      162.83     15.42 o
   9   1   2        0.05        2.79      3.66 o
  10   1   2        1.63        3.20      1.26 o
  11   1   2        1.68        1.83      1.15 o
  12   1   2        2.82        6.20      2.21 o
  13   1   2        1.39        4.34      2.73 o
 -13   2   2        0.11        1.65      3.93 o
 -12   2   2        0.65        0.91      4.21 o
 -11   2   2        5.11        5.83      2.68 o
 -10   2   2        3.26        0.58      2.34 o
  -9   2   2        1.62       -0.41      2.52 o
  -8   2   2        0.03        1.23      2.48 o
  -7   2   2      194.65      224.76      8.21 o
  -6   2   2       17.88       17.67      1.66 o
  -5   2   2     1065.18     1184.56     27.65 o
  -4   2   2      339.79      339.78     23.41 o
  -3   2   2      120.16      103.38      5.75 o
  -2   2   2      212.75      198.50     11.64 o
  -1   2   2     1555.24     1493.76     28.03 o
   0   2   2      515.42      489.35      8.95 o
   1   2   2     1273.26     1250.19     50.96 o
   2   2   2       32.69       31.28      1.90 o
   3   2   2       80.83       86.39      5.12 o
   4   2   2     1223.33     1257.22     89.20 o
   5   2   2      858.97      916.84     14.80 o
   6   2   2      425.83      448.05      9.17 o
   7   2   2       69.77       66.95      3.81 o
   8   2   2      207.53      232.56      7.17 o
   9   2   2      714.19      827.71     23.40 o
  10   2   2        4.47        2.92      2.97 o
  11   2   2        0.01        1.86      2.86 o
  12   2   2        9.61       11.16      3.16 o
 -12   3   2        1.82       -0.50      7.26 o
 -11   3   2        1.52        2.43      4.09 o
 -10   3   2        2.36        1.49      2.53 o
  -9   3   2        9.44       12.76      3.86 o
  -8   3   2        0.24        2.40      2.06 o
  -7   3   2       10.82       11.12      2.53 o
  -6   3   2       29.60       26.94      1.97 o
  -5   3   2       15.62       12.52      1.64 o
  -4   3   2      361.04      371.38     11.54 o
  -3   3   2      394.23      430.53     18.14 o
  -2   3   2      147.43      154.25      9.88 o
  -1   3   2       26.41       24.16      1.88 o
   0   3   2       53.03       56.39      1.95 o
   1   3   2      142.51      153.80      3.72 o
   2   3   2       15.37       16.29      2.39 o
   3   3   2       12.55       12.14      1.49 o
   4   3   2      627.33      615.97     11.29 o
   5   3   2       74.17       66.95      3.28 o
   6   3   2      177.83      169.56      4.40 o
   7   3   2        4.62        7.88      2.73 o
   8   3   2       73.14       64.80      5.57 o
   9   3   2       11.21        3.64      3.31 o
  10   3   2      102.50      103.54      5.12 o
  11   3   2       45.69       45.67      4.09 o
  12   3   2        2.95        0.08      4.38 o
 -11   4   2        1.06        8.26      9.74 o
 -10   4   2       17.89       13.69      5.00 o
  -9   4   2        0.53       -3.53      3.53 o
  -8   4   2       29.54       29.44      4.31 o
  -7   4   2       16.83       16.65      2.10 o
  -6   4   2        4.47        6.24      1.59 o
  -5   4   2       17.73       18.87      2.66 o
  -4   4   2       21.14       22.98      2.29 o
  -3   4   2        5.74        5.48      1.77 o
  -2   4   2      125.10      137.84      6.70 o
  -1   4   2      257.27      279.62      7.94 o
   0   4   2        0.45        1.80      1.25 o
   1   4   2       79.60       71.40      3.09 o
   2   4   2      422.95      425.87      9.04 o
   3   4   2       84.39       86.29      3.21 o
   4   4   2      177.11      182.76      5.12 o
   5   4   2      228.29      237.05     13.86 o
   6   4   2       63.65       53.48      4.29 o
   7   4   2       75.07       72.82      2.81 o
   8   4   2       10.40       11.49      2.66 o
   9   4   2       15.04       22.27      4.17 o
  10   4   2       21.97       28.79      4.53 o
  -9   5   2       18.01       23.30      4.50 o
  -8   5   2        3.18        3.07      4.28 o
  -7   5   2        0.07        3.51      1.99 o
  -6   5   2        4.26        2.98      1.77 o
  -5   5   2        6.76        7.29      2.40 o
  -4   5   2       17.01       17.48      2.15 o
  -3   5   2       20.85       30.23      4.72 o
  -2   5   2        7.00        7.61      2.08 o
  -1   5   2       15.06        9.78      2.41 o
   0   5   2       67.25       70.77      3.69 o
   1   5   2      705.83      776.61     20.71 o
   2   5   2      558.94      610.40     17.95 o
   3   5   2       18.39       13.45      2.26 o
   4   5   2       32.54       31.03      3.83 o
   5   5   2        5.16        4.32      2.15 o
   6   5   2        0.65        3.68      2.17 o
   7   5   2        7.05        5.42      2.01 o
   8   5   2       19.30       27.00      6.30 o
  -6   6   2        1.27        2.87      3.60 o
  -5   6   2       20.39       27.57      4.57 o
  -4   6   2        0.05        1.97      2.68 o
  -3   6   2        0.00        1.43      3.73 o
  -2   6   2        3.58        4.61      2.33 o
  -1   6   2      154.20      153.88      9.27 o
   0   6   2      252.95      262.10     11.54 o
   1   6   2       37.18       38.72      3.47 o
   2   6   2       15.33        9.65      3.79 o
   3   6   2       18.34       15.06      2.85 o
   4   6   2       34.57       41.61      4.09 o
   5   6   2        6.83        5.82      3.09 o
 -13   0   3       15.39       12.79      4.29 o
 -11   0   3       18.15       17.79      7.72 o
  -9   0   3        5.08        5.49      1.84 o
  -7   0   3       46.69       35.36      3.12 o
  -5   0   3      338.84      366.83     20.02 o
  -3   0   3        0.75        2.21      3.36 o
   1   0   3      806.80      734.30     20.28 o
   3   0   3      796.69      756.66     15.94 o
   5   0   3      152.68      171.71      4.09 o
   7   0   3       36.56       36.29      2.43 o
   9   0   3       10.15       10.99      1.78 o
  11   0   3        0.37       -0.83      2.03 o
  13   0   3       30.62       18.05      7.82 o
 -14   1   3        0.33       -0.80      3.61 o
 -13   1   3        0.00        1.54      2.79 o
 -12   1   3        4.74        2.81      1.92 o
 -11   1   3       24.41       22.70      2.46 o
 -10   1   3       19.01       15.37      2.20 o
  -9   1   3       71.73       80.44      7.41 o
  -8   1   3        0.28       -0.66      0.88 o
  -7   1   3      293.54      302.16     34.56 o
  -6   1   3      166.73      159.92     23.93 o
  -5   1   3        6.77        5.55      1.17 o
  -4   1   3      118.62      106.71     16.42 o
  -3   1   3      236.68      215.08      8.67 o
  -2   1   3       98.41      100.84      2.53 o
  -1   1   3      234.73      245.13     19.78 o
   0   1   3       90.31       77.62      2.12 o
   1   1   3      461.98      463.40      9.90 o
   2   1   3     3358.16     3089.14     63.47 o
   3   1   3       37.15       36.56      2.79 o
   4   1   3     3778.07     3760.05     63.39 o
   5   1   3      195.16      178.08      8.13 o
   6   1   3      114.08      114.36      2.81 o
   7   1   3       31.90       32.48      2.69 o
   8   1   3        0.26        4.38     10.57 o
   9   1   3       60.96       46.80      9.36 o
  10   1   3        5.71        3.36      1.38 o
  11   1   3       21.75       12.40      3.34 o
  12   1   3       24.90       26.46      6.58 o
  13   1   3        1.44        3.69      3.40 o
 -13   2   3       11.42       14.33      3.10 o
 -12   2   3       20.79       30.55      4.14 o
 -11   2   3        5.82        7.31      2.31 o
 -10   2   3       38.48       33.88      2.81 o
  -9   2   3        1.82        4.52      1.92 o
  -8   2   3       69.27       76.03      6.65 o
  -7   2   3      148.76      166.23      8.21 o
  -6   2   3      103.41      111.28     11.72 o
  -5   2   3       31.15       27.91      3.93 o
  -4   2   3     1627.23     1723.80     32.47 o
  -3   2   3        0.43        0.71      1.40 o
  -2   2   3     3081.42     3143.24     62.86 o
  -1   2   3      203.74      202.95      4.64 o
   0   2   3      362.77      353.71      6.83 o
   1   2   3       29.80       29.39      2.47 o
   2   2   3       54.55       51.19      7.50 o
   3   2   3      819.99      832.16     27.09 o
   4   2   3        0.03        2.16      1.20 o
   5   2   3       74.82       75.73      5.07 o
   6   2   3      129.26      119.62      9.70 o
   7   2   3       32.56       29.91      3.36 o
   8   2   3        8.10        5.92      1.55 o
   9   2   3      124.99      118.17      5.05 o
  10   2   3        0.02        2.14      2.37 o
  11   2   3       22.77       18.32      4.77 o
  12   2   3       83.98       85.12      5.91 o
 -12   3   3        1.53       10.67     10.76 o
 -11   3   3       12.71       28.28     13.99 o
 -10   3   3       43.84       39.04      4.20 o
  -9   3   3        0.00       -2.13      2.80 o
  -8   3   3        4.57        3.22      2.18 o
  -7   3   3        2.15        3.20      1.59 o
  -6   3   3       53.15       51.06      2.41 o
  -5   3   3      128.07      124.84      8.57 o
  -4   3   3       91.35      122.07      3.27 o
  -3   3   3      450.45      474.74      9.27 o
  -2   3   3       35.45       35.08      2.56 o
  -1   3   3      860.44      890.73     58.25 o
   0   3   3      323.58      347.48     22.18 o
   1   3   3       37.97       36.70      3.72 o
   2   3   3      171.20      163.70      5.66 o
   3   3   3        3.43        2.38      1.31 o
   4   3   3      226.55      209.14      9.56 o
   5   3   3       79.92       69.33      5.11 o
   6   3   3        0.09       -1.55      1.55 o
   7   3   3      960.85     1050.96     29.55 o
   8   3   3      245.40      255.83     10.55 o
   9   3   3       66.36       65.08      5.36 o
  10   3   3        0.22        0.82      2.99 o
  11   3   3       26.58       19.53      4.55 o
 -11   4   3        1.70        0.20      8.19 o
 -10   4   3       13.04       14.99      8.53 o
  -9   4   3       20.86       24.08      5.85 o
  -8   4   3        1.40        0.06      2.95 o
  -7   4   3      100.22      100.63      5.67 o
  -6   4   3       13.12        9.56      2.55 o
  -5   4   3       57.35       56.59      4.67 o
  -4   4   3        8.11       13.59      2.07 o
  -3   4   3        1.62        4.41      1.52 o
  -2   4   3        5.84        9.04      1.48 o
  -1   4   3        0.73        0.21      1.44 o
   0   4   3        1.44        2.07      1.47 o
   1   4   3      171.71      182.52      7.28 o
   2   4   3      273.62      299.84      7.10 o
   3   4   3        8.48        9.15      1.63 o
   4   4   3      515.12      512.39     12.73 o
   5   4   3      607.10      607.92     40.43 o
   6   4   3       35.76       33.17      2.20 o
   7   4   3       16.67       16.47      1.32 o
   8   4   3       88.47      100.71      8.77 o
   9   4   3        8.88        9.38      3.13 o
  10   4   3        2.72        0.25      3.01 o
  -9   5   3        1.74        5.24      6.17 o
  -8   5   3       10.68        6.28      2.03 o
  -7   5   3        0.63        1.55      2.24 o
  -6   5   3       46.76       46.18      3.90 o
  -5   5   3        5.38        2.35      2.33 o
  -4   5   3       16.96       15.60      2.01 o
  -3   5   3        9.81       13.46      2.28 o
  -2   5   3       44.71       49.42      3.30 o
  -1   5   3       13.25       12.49      2.49 o
   0   5   3       14.67       19.48      3.64 o
   1   5   3       16.71       20.93      2.23 o
   2   5   3        4.54        8.99      2.21 o
   3   5   3      206.86      212.96      8.91 o
   4   5   3      157.23      166.20      7.61 o
   5   5   3       92.29       79.58      6.67 o
   6   5   3       14.87       10.20      2.55 o
   7   5   3        0.30        3.43      3.83 o
   8   5   3        0.05        7.04      3.93 o
  -6   6   3        1.85        1.87      3.98 o
  -5   6   3        0.14        3.97      3.57 o
  -4   6   3        1.11       -4.25      4.25 o
  -3   6   3       14.56       16.20      3.35 o
  -2   6   3        0.08       -2.09      2.68 o
  -1   6   3        3.75        2.84      2.51 o
   0   6   3        7.49        6.10      3.22 o
   1   6   3        1.00        2.15      2.49 o
   2   6   3       73.26       66.76      5.18 o
   3   6   3       74.58       76.19      7.53 o
   4   6   3        1.83        4.42      4.05 o
   5   6   3       44.07       48.94      4.39 o
 -14   0   4        0.06        0.44      8.65 o
 -12   0   4        1.54        1.84      2.63 o
 -10   0   4       21.79       19.07      5.73 o
  -8   0   4        4.95        3.55      2.39 o
  -6   0   4      674.11      640.03    207.41 o
  -4   0   4      105.36       19.06     35.99 o
  -2   0   4      462.69      247.92     64.80 o
   0   0   4       73.70       80.17      5.01 o
   2   0   4       18.72       18.82      1.34 o
   4   0   4      149.48      139.66      3.71 o
   6   0   4      103.21      102.40      2.89 o
   8   0   4       21.96       31.48      5.01 o
  10   0   4       13.22        8.80      2.23 o
  12   0   4       16.10       16.48      3.49 o
 -14   1   4       14.22       21.02      4.06 o
 -13   1   4        0.69        0.09      2.84 o
 -12   1   4        0.07       -0.75      1.35 o
 -11   1   4        6.84        8.08      1.78 o
 -10   1   4       21.96       28.35      3.12 o
  -9   1   4       23.35       24.83      2.19 o
  -8   1   4      243.10      245.39      8.13 o
  -7   1   4        0.06        0.63      1.76 o
  -6   1   4      200.69      203.28     26.17 o
  -5   1   4      197.32      238.78     10.58 o
  -4   1   4      162.44      151.45     18.43 o
  -3   1   4       97.29       90.26      8.57 o
  -2   1   4       55.29       64.22      6.17 o
  -1   1   4     1909.92     1730.57     39.98 o
   0   1   4      831.04      613.75     61.96 o
   1   1   4      132.65      105.30      2.86 o
   2   1   4      382.65      341.35      7.85 o
   3   1   4      282.79      240.00     15.77 o
   4   1   4      595.40      647.29    241.91 o
   5   1   4      972.07      976.14     54.65 o
   6   1   4      229.94      240.38      8.46 o
   7   1   4      400.50      439.24     24.94 o
   8   1   4       31.86       25.41      3.36 o
   9   1   4       28.93       32.35      4.95 o
  10   1   4       65.87       45.84     13.38 o
  11   1   4       19.17       14.94      3.01 o
  12   1   4       10.43       11.78      2.32 o
 -13   2   4        2.67        0.65      3.40 o
 -12   2   4        0.06        0.68      2.77 o
 -11   2   4       28.56       30.20      3.67 o
 -10   2   4       20.65       20.24      3.27 o
  -9   2   4        0.00        2.72      1.85 o
  -8   2   4        4.13        7.20      2.08 o
  -7   2   4      182.72      192.28      6.90 o
  -6   2   4       14.64       10.56      1.69 o
  -5   2   4      143.72      138.70      4.33 o
  -4   2   4      849.28      882.59     91.90 o
  -3   2   4      603.64      624.40     37.40 o
  -2   2   4      441.39      379.53      8.76 o
  -1   2   4     1899.77     1904.79     35.31 o
   0   2   4      484.94      477.35      8.39 o
   1   2   4      826.47      876.49     14.69 o
   2   2   4       68.70       73.43      8.06 o
   3   2   4       21.93       21.58      2.37 o
   4   2   4        0.31       -0.09      1.20 o
   5   2   4      682.09      661.10     51.70 o
   6   2   4      163.26      159.30     12.64 o
   7   2   4      348.41      329.17     37.16 o
   8   2   4       78.92       70.66      8.43 o
   9   2   4       40.93       45.43      3.48 o
  10   2   4       90.91      114.79      6.62 o
  11   2   4       32.58       33.71      5.83 o
  12   2   4        3.16        5.56      4.02 o
 -13   3   4        9.39        8.80      4.64 o
 -12   3   4        6.71        6.24      7.12 o
 -11   3   4        0.00       -2.73      3.57 o
 -10   3   4        0.77       -2.40      2.68 o
  -9   3   4        1.52        1.00      2.44 o
  -8   3   4       21.42       22.00      2.70 o
  -7   3   4        5.10        6.65      3.18 o
  -6   3   4        1.33        1.91      1.73 o
  -5   3   4       13.10       13.76      1.60 o
  -4   3   4      453.32      537.04     10.10 o
  -3   3   4      172.03      177.77      4.00 o
  -2   3   4      180.25      199.37      4.76 o
  -1   3   4      673.90      765.25     52.25 o
   0   3   4      802.76      796.36     65.90 o
   1   3   4      266.25      263.25     16.38 o
   2   3   4      331.33      366.22      8.38 o
   3   3   4      138.32      134.96     13.96 o
   4   3   4       20.22       18.50      2.08 o
   5   3   4       13.60       10.55      2.50 o
   6   3   4       31.38       33.14      3.88 o
   7   3   4      313.93      333.19     11.08 o
   8   3   4      100.59      108.81      5.08 o
   9   3   4        4.24        1.72      3.27 o
  10   3   4      306.66      305.92     15.54 o
  11   3   4       62.32       63.11      6.03 o
 -11   4   4       10.19       18.36      4.77 o
 -10   4   4        5.60       12.36      8.73 o
  -9   4   4       27.32       19.34      3.45 o
  -8   4   4       12.90        9.31      2.98 o
  -7   4   4       45.32       46.96      3.64 o
  -6   4   4        9.57        6.97      1.54 o
  -5   4   4        1.25        2.68      1.23 o
  -4   4   4      111.96      107.12      3.51 o
  -3   4   4       17.26       20.02      1.68 o
  -2   4   4        0.03        1.03      1.25 o
  -1   4   4       85.87       93.84      3.44 o
   0   4   4        2.71        1.55      1.24 o
   1   4   4       20.48       16.86      1.90 o
   2   4   4       15.19       20.83      2.30 o
   3   4   4        0.76       -0.67      1.77 o
   4   4   4       76.49       85.33      4.64 o
   5   4   4      171.50      169.97      7.79 o
   6   4   4       10.93        9.10      3.55 o
   7   4   4       96.14       90.10      4.14 o
   8   4   4      139.65      146.38      8.63 o
   9   4   4       26.04       19.21      5.54 o
  10   4   4        3.31        6.46      3.93 o
  -9   5   4        0.91        5.96      5.75 o
  -8   5   4        8.94        8.39      2.40 o
  -7   5   4       22.04       21.34      2.52 o
  -6   5   4        3.87        5.37      2.89 o
  -5   5   4       31.05       30.52      4.07 o
  -4   5   4        5.30        9.31      2.09 o
  -3   5   4       26.46       28.14      3.91 o
  -2   5   4       24.24       28.02      3.17 o
  -1   5   4       23.80       26.63      3.05 o
   0   5   4       62.20       65.90      3.77 o
   1   5   4       11.22       12.08      2.68 o
   2   5   4        1.70        2.27      1.94 o
   3   5   4        2.18        6.08      3.33 o
   4   5   4       11.41        6.13      2.17 o
   5   5   4       18.76       15.00      4.29 o
   6   5   4       74.83       79.64      5.73 o
   7   5   4        0.00        0.65      1.96 o
   8   5   4        0.44        6.48      3.62 o
  -6   6   4        0.00       -4.70      4.86 o
  -5   6   4        1.22        5.84      3.45 o
  -4   6   4       13.33       13.23      3.05 o
  -3   6   4        2.15        0.79      3.49 o
  -2   6   4       13.85        7.14      4.84 o
  -1   6   4        0.78        1.20      2.82 o
   0   6   4        1.12        6.42      3.53 o
   1   6   4       12.87        6.99      2.94 o
   2   6   4       22.08       23.23      6.26 o
   3   6   4       18.44       23.78      3.78 o
   4   6   4        2.10        4.11      4.41 o
 -13   0   5       22.43       15.33      3.94 o
 -11   0   5        3.36        2.99      2.85 o
  -9   0   5        4.60        2.86      9.11 o
  -7   0   5       67.44       70.23     25.65 o
  -5   0   5      363.62       50.41    186.48 o
   1   0   5      173.94      175.50      5.07 o
   3   0   5      703.57      656.11     13.45 o
   5   0   5      610.46      595.52     12.46 o
   7   0   5      160.48      172.64      5.42 o
   9   0   5        0.33        1.46      2.34 o
  11   0   5       10.44       12.19      2.20 o
 -14   1   5        8.61       12.08      2.98 o
 -13   1   5        9.72        8.48      2.68 o
 -12   1   5        0.85        1.09      1.08 o
 -11   1   5      101.95      102.53      6.79 o
 -10   1   5        1.86        2.63      0.99 o
  -9   1   5       26.84       26.63      5.70 o
  -8   1   5      122.77      140.47      7.20 o
  -7   1   5      169.89      141.57     54.75 o
  -6   1   5        4.06        1.82      1.77 o
  -5   1   5      472.02      363.93     72.66 o
  -4   1   5      122.60      134.86      6.91 o
  -3   1   5        7.57       21.08      6.43 o
  -2   1   5      572.44      495.06     91.28 o
  -1   1   5       51.20       70.06      2.24 o
   0   1   5        5.26        4.01      1.09 o
   1   1   5       94.72      118.26      3.43 o
   2   1   5     2148.79     2053.75    119.79 o
   3   1   5      864.19      825.48     39.82 o
   4   1   5        0.32        3.82     47.98 o
   5   1   5        9.50       16.61     69.34 o
   6   1   5       63.12       72.57     16.02 o
   7   1   5       55.26       73.86     31.61 o
   8   1   5       16.93       21.56      2.07 o
   9   1   5       66.62       67.92      5.66 o
  10   1   5        4.06        5.19      3.44 o
  11   1   5       12.24        7.94      2.85 o
  12   1   5        8.70        5.58      2.47 o
 -13   2   5        0.00       -1.03      2.88 o
 -12   2   5       13.50       19.59      3.50 o
 -11   2   5       18.81       14.29      2.97 o
 -10   2   5       86.67       83.33      5.34 o
  -9   2   5       45.42       44.01      2.72 o
  -8   2   5       65.32       61.25      2.95 o
  -7   2   5        4.50        4.92     10.32 o
  -6   2   5       87.21       64.31      7.37 o
  -5   2   5      154.71      147.35      4.38 o
  -4   2   5       44.41       50.55      2.67 o
  -3   2   5      136.27      129.68     10.12 o
  -2   2   5       79.87      104.30      2.71 o
  -1   2   5      167.70      175.13      3.98 o
   0   2   5      905.03      865.36     63.53 o
   1   2   5      307.60      268.73     19.70 o
   2   2   5      161.19      167.24      3.87 o
   3   2   5      750.39      688.90    121.23 o
   4   2   5        8.74       10.37      0.98 o
   5   2   5      181.73      197.83      4.05 o
   6   2   5       12.18       18.12     12.07 o
   7   2   5       41.81       49.08     22.39 o
   8   2   5      492.56      485.26     54.32 o
   9   2   5       13.80       12.67      3.20 o
  10   2   5      171.80      123.75     35.58 o
  11   2   5       40.87       42.13      4.93 o
  12   2   5        6.76        7.70      5.72 o
 -13   3   5        3.68        9.69      4.72 o
 -12   3   5       31.53       40.78      7.88 o
 -11   3   5       93.74      102.77      7.63 o
 -10   3   5       14.64       17.76      2.70 o
  -9   3   5       10.17        8.43      3.79 o
  -8   3   5       17.27       10.03      3.86 o
  -7   3   5        4.88        3.92      1.49 o
  -6   3   5       58.55       64.10      4.58 o
  -5   3   5        0.05       -1.30      1.30 o
  -4   3   5      319.04      351.90      7.28 o
  -3   3   5       56.80       66.17      2.51 o
  -2   3   5       73.98       74.39      5.15 o
  -1   3   5     1122.82     1256.88     24.71 o
   0   3   5      124.99      143.58      3.44 o
   1   3   5        0.42        2.03      1.22 o
   2   3   5      321.06      367.47      9.49 o
   3   3   5      178.89      191.34      7.23 o
   4   3   5       49.03       48.75      7.11 o
   5   3   5        3.43        3.62      1.45 o
   6   3   5      196.62      209.43     10.24 o
   7   3   5       28.92       24.84      1.91 o
   8   3   5       43.47       48.70      2.57 o
   9   3   5        9.65        6.79      2.88 o
  10   3   5       40.92       40.62      4.13 o
  11   3   5       13.68       10.89      3.06 o
 -11   4   5        9.16        7.13      5.27 o
 -10   4   5        0.21       -2.93      5.82 o
  -9   4   5       25.79       19.67      4.77 o
  -8   4   5       27.45       29.49      4.32 o
  -7   4   5        1.12       -0.29      1.63 o
  -6   4   5       38.83       33.62      2.26 o
  -5   4   5        2.45        4.67      1.60 o
  -4   4   5       17.38       13.20      1.64 o
  -3   4   5        0.04        0.98      1.38 o
  -2   4   5       42.48       43.92      2.50 o
  -1   4   5        0.03        1.22      1.36 o
   0   4   5        0.90        0.01      1.14 o
   1   4   5       38.23       36.85      2.01 o
   2   4   5      224.51      251.19      6.87 o
   3   4   5        6.87        6.48      1.95 o
   4   4   5        2.82        1.02      1.55 o
   5   4   5       12.98        9.85      4.22 o
   6   4   5        0.10       -0.29      1.42 o
   7   4   5        5.18        5.69      1.51 o
   8   4   5       25.21       22.39      1.90 o
   9   4   5        0.22        2.58      3.04 o
  -9   5   5        0.88        0.50      6.16 o
  -8   5   5        5.01        1.69      2.62 o
  -7   5   5        7.61        6.71      2.05 o
  -6   5   5       26.17       25.33      4.61 o
  -5   5   5       21.80       20.77      2.65 o
  -4   5   5       17.77       16.82      2.24 o
  -3   5   5        8.27        7.84      2.03 o
  -2   5   5        7.28        5.96      2.01 o
  -1   5   5        8.18       10.87      2.49 o
   0   5   5        5.44        4.45      2.99 o
   1   5   5        0.48        0.21      1.99 o
   2   5   5        0.89       -0.72      1.81 o
   3   5   5       15.52        9.57      2.24 o
   4   5   5        2.60       -1.00      1.95 o
   5   5   5        0.56       -2.76      2.99 o
   6   5   5        2.39        6.74      2.53 o
   7   5   5        4.77        3.35      3.80 o
  -6   6   5        9.77       10.19      5.38 o
  -5   6   5       10.20       11.70      3.78 o
  -4   6   5       44.05       37.85      7.69 o
  -3   6   5        4.75        7.84      3.33 o
  -2   6   5        1.18        2.73      2.83 o
  -1   6   5        7.82        5.25      3.29 o
   0   6   5        3.61        3.37      5.47 o
   1   6   5       18.54       19.19      3.80 o
   2   6   5        6.30        1.29      3.89 o
   3   6   5       53.30       52.53      7.04 o
   4   6   5        8.76        6.13      3.93 o
 -14   0   6       78.78      104.36     12.07 o
 -12   0   6       34.11       29.95      3.36 o
 -10   0   6       66.38       43.92     18.39 o
  -8   0   6      324.58      203.52     60.47 o
  -6   0   6      673.00       34.15    333.84 o
  -4   0   6     1357.88      944.98    200.54 o
   0   0   6     1215.96     1265.66     61.15 o
   2   0   6       45.41       47.78      2.79 o
   4   0   6       25.02       24.93      1.90 o
   6   0   6      797.58      878.68     17.85 o
   8   0   6      163.26      181.65      7.76 o
  10   0   6       19.42       17.90      3.57 o
  12   0   6        1.25       -0.06      4.74 o
 -14   1   6        3.13        4.57      3.12 o
 -13   1   6        0.00        3.39      2.57 o
 -12   1   6       28.61       32.12      3.09 o
 -11   1   6        1.30       -0.96      2.00 o
 -10   1   6        1.00        0.74      1.93 o
  -9   1   6        2.02        7.24      2.35 o
  -8   1   6      720.31      786.51     20.32 o
  -7   1   6       78.85       93.36     11.96 o
  -6   1   6       28.06       19.43      3.05 o
  -5   1   6      438.15      442.99     80.11 o
  -4   1   6        8.41       10.29      5.25 o
  -3   1   6      375.33      361.07      9.54 o
  -2   1   6        1.82        1.26      1.22 o
  -1   1   6       47.85       44.14      2.44 o
   0   1   6      915.75     1003.67     23.15 o
   1   1   6       29.71       32.02      3.16 o
   2   1   6       51.76       62.17    140.22 o
   3   1   6       46.25       52.81     56.00 o
   4   1   6       86.20       84.78      8.03 o
   5   1   6      510.20      519.18     37.87 o
   6   1   6      201.54      224.24      5.51 o
   7   1   6       39.78       42.53      2.77 o
   8   1   6       43.35       36.81      1.97 o
   9   1   6        6.96       10.10      4.67 o
  10   1   6        0.00        1.39      1.79 o
  11   1   6       18.45       21.09      2.76 o
  12   1   6       12.80        8.87      3.55 o
 -13   2   6       38.69       36.88      6.70 o
 -12   2   6        8.48        1.54      2.98 o
 -11   2   6       91.35      107.90      5.39 o
 -10   2   6        0.38        1.43      0.95 o
  -9   2   6        0.31       -0.44      2.18 o
  -8   2   6       81.81       84.54     10.99 o
  -7   2   6      336.52      266.86     66.70 o
  -6   2   6      226.32      217.32     22.68 o
  -5   2   6        1.61       -0.96      1.59 o
  -4   2   6      127.58      158.48      4.31 o
  -3   2   6       26.35       20.81      2.51 o
  -2   2   6      294.60      299.40     27.70 o
  -1   2   6      199.64      212.85     15.63 o
   0   2   6      130.29      125.42      3.18 o
   1   2   6      751.56      715.50     89.47 o
   2   2   6       24.00       25.03      2.47 o
   3   2   6      262.20      302.97     41.71 o
   4   2   6       33.75       37.13      2.25 o
   5   2   6        0.16        1.05      0.99 o
   6   2   6      183.04      190.07     14.28 o
   7   2   6       18.58       15.20      2.06 o
   8   2   6       11.24       20.67     29.31 o
   9   2   6        0.50       -0.37      1.43 o
  10   2   6       21.26       19.41      4.27 o
  11   2   6       81.69       62.16     14.43 o
 -13   3   6        0.56        2.95      9.79 o
 -12   3   6        0.00       -3.03      7.52 o
 -11   3   6        0.01        3.50      2.58 o
 -10   3   6        4.63        8.57      2.88 o
  -9   3   6       48.95       50.12      6.10 o
  -8   3   6       41.14       28.77      4.28 o
  -7   3   6       13.06       17.70      2.69 o
  -6   3   6        0.54        0.08      2.45 o
  -5   3   6      149.30      147.71      4.76 o
  -4   3   6       33.30       36.60      1.92 o
  -3   3   6      265.81      259.41      8.12 o
  -2   3   6       24.04       19.01      3.22 o
  -1   3   6      534.04      591.34     12.79 o
   0   3   6       81.58       79.06      2.85 o
   1   3   6        2.60        3.58      1.30 o
   2   3   6      332.26      331.59     36.65 o
   3   3   6        2.41       -0.04      1.25 o
   4   3   6       23.00       16.45      1.81 o
   5   3   6       15.21       17.46      2.92 o
   6   3   6        1.58        1.05      1.02 o
   7   3   6        2.58        3.17      1.48 o
   8   3   6       13.30       20.09      5.49 o
   9   3   6      125.44      109.26     18.28 o
  10   3   6        0.49       -3.09      3.09 o
 -11   4   6        4.14        3.07      5.02 o
 -10   4   6        0.02        5.14      5.24 o
  -9   4   6       49.64       46.03      5.35 o
  -8   4   6       51.61       39.94     11.14 o
  -7   4   6        0.01       -0.06      1.34 o
  -6   4   6       31.80       27.34      2.05 o
  -5   4   6       42.02       41.20      2.81 o
  -4   4   6       14.50       15.92      1.93 o
  -3   4   6        3.78        1.70      1.67 o
  -2   4   6        9.16       10.55      2.29 o
  -1   4   6       15.63       16.52      2.29 o
   0   4   6        3.39        2.23      1.41 o
   1   4   6       34.07       34.90      2.56 o
   2   4   6       68.45       66.35      3.77 o
   3   4   6        8.71       10.70      1.83 o
   4   4   6        3.95        3.65      2.01 o
   5   4   6       56.63       53.53      4.73 o
   6   4   6        6.91        5.26      2.20 o
   7   4   6        0.73        0.82      2.02 o
   8   4   6        0.59       -0.25      1.11 o
   9   4   6       18.32       15.16      9.00 o
  -9   5   6        1.67        6.61      7.88 o
  -8   5   6        0.06       -0.40      4.39 o
  -7   5   6       23.70       17.75      2.54 o
  -6   5   6       41.39       33.12      6.02 o
  -5   5   6        2.79        0.14      1.65 o
  -4   5   6        0.42        1.87      2.07 o
  -3   5   6       57.61       52.30      3.43 o
  -2   5   6        1.70        1.42      2.03 o
  -1   5   6        2.76        8.15      2.10 o
   0   5   6        0.00        3.74      2.15 o
   1   5   6        1.04       -0.30      1.77 o
   2   5   6        0.10        5.63      2.57 o
   3   5   6        7.01        7.13      4.47 o
   4   5   6        9.28        6.65      2.45 o
   5   5   6       23.99       22.95      4.56 o
   6   5   6        4.81        7.57      3.50 o
   7   5   6        8.43       -1.64     10.25 o
  -5   6   6       16.74       20.51      4.13 o
  -4   6   6        6.20        2.17      4.30 o
  -3   6   6        4.06        6.58      3.90 o
  -2   6   6       18.82       25.89      4.04 o
  -1   6   6       14.34       10.86      3.83 o
   0   6   6       13.88       12.13      3.57 o
   1   6   6        0.00       -2.57      6.09 o
   2   6   6        7.50       15.95      3.61 o
   3   6   6        0.43        4.94      3.29 o
 -13   0   7       88.35      123.43     18.76 o
 -11   0   7      106.26       95.08     14.58 o
  -9   0   7       39.17       45.94     14.32 o
  -7   0   7      732.55      726.55    178.74 o
   1   0   7      395.76      410.82     11.97 o
   3   0   7       64.21       68.51      2.37 o
   5   0   7        3.41        4.47      0.99 o
   7   0   7       87.08       88.79      4.03 o
   9   0   7      244.71      278.13     11.77 o
  11   0   7        9.77        5.88      2.13 o
 -14   1   7        0.00       -2.91      3.25 o
 -13   1   7       67.93       69.06      8.74 o
 -12   1   7       21.96       27.61      2.72 o
 -11   1   7       15.39       20.93      3.42 o
 -10   1   7       84.67      100.50     11.64 o
  -9   1   7       36.91       51.76      7.52 o
  -8   1   7       25.49       20.07      3.62 o
  -7   1   7        2.01       -1.59      1.59 o
  -6   1   7        2.38        0.45      1.42 o
  -5   1   7     1078.25      865.63    190.63 o
  -4   1   7      626.08      645.31    110.51 o
  -3   1   7      298.35      374.63     10.59 o
  -2   1   7      352.80      352.01     48.74 o
  -1   1   7      901.71      848.14     92.55 o
   0   1   7      587.90      612.63     13.12 o
   1   1   7      404.83      431.07     12.77 o
   2   1   7        7.69       13.61      5.13 o
   3   1   7      762.57      756.81     61.88 o
   4   1   7      102.76      109.74      2.81 o
   5   1   7        1.12       28.03     45.01 o
   6   1   7        3.17       19.53     19.39 o
   7   1   7        4.45       12.98      5.92 o
   8   1   7       84.97       79.19      3.83 o
   9   1   7        0.66        0.84      1.75 o
  10   1   7        7.52        3.37      1.65 o
  11   1   7       14.18       11.99      2.87 o
 -13   2   7        1.21        5.04      4.41 o
 -12   2   7        0.07        1.19      2.87 o
 -11   2   7       46.63       55.78      5.46 o
 -10   2   7      118.77      157.69      6.77 o
  -9   2   7       21.18       23.89      2.64 o
  -8   2   7      167.61      186.76     13.66 o
  -7   2   7        0.65        4.29      9.50 o
  -6   2   7       30.70       45.66     16.89 o
  -5   2   7        0.69        0.60      1.06 o
  -4   2   7       54.77       56.70      5.69 o
  -3   2   7      251.55      242.20     21.27 o
  -2   2   7      162.26      174.64      4.05 o
  -1   2   7      139.04      153.01     12.04 o
   0   2   7      300.48      342.27      7.29 o
   1   2   7       41.37       58.50      5.53 o
   2   2   7      313.66      331.15      7.91 o
   3   2   7        0.67        1.13      1.24 o
   4   2   7      239.94      261.98     16.14 o
   5   2   7       16.96       16.10      1.18 o
   6   2   7        7.43       13.10     14.63 o
   7   2   7        0.74        2.98      2.67 o
   8   2   7        0.12       -0.27      2.01 o
   9   2   7        8.96        5.53      1.92 o
  10   2   7       43.35       39.92      4.18 o
  11   2   7        5.96        8.97      4.93 o
 -12   3   7       17.92       19.01      5.55 o
 -11   3   7       21.01       21.15      7.79 o
 -10   3   7        8.20        4.88      3.40 o
  -9   3   7        0.13       -0.50      1.42 o
  -8   3   7       34.93       31.19      2.69 o
  -7   3   7        0.11       -0.01      1.35 o
  -6   3   7       34.98       35.12      2.77 o
  -5   3   7        2.86        3.88      1.93 o
  -4   3   7      137.67      148.65      4.30 o
  -3   3   7        0.94        1.09      1.29 o
  -2   3   7      233.14      255.45      5.91 o
  -1   3   7        5.82        4.46      1.55 o
   0   3   7       41.80       41.93      2.35 o
   1   3   7       36.09       29.19      4.69 o
   2   3   7       76.14       81.01      4.15 o
   3   3   7       27.39       26.74      2.49 o
   4   3   7       58.29       67.17      4.68 o
   5   3   7        9.25       11.11      1.03 o
   6   3   7        0.05        0.15      0.86 o
   7   3   7        0.72        1.14      1.34 o
   8   3   7        0.51       -1.23      1.85 o
   9   3   7       19.97       40.34     14.09 o
  10   3   7        1.28        2.95      3.35 o
 -11   4   7        5.15       17.61      6.08 o
 -10   4   7       64.40       55.00      7.07 o
  -9   4   7        0.89        5.37      3.80 o
  -8   4   7        3.96        2.68      1.79 o
  -7   4   7        0.06       -0.98      1.29 o
  -6   4   7       31.83       29.15      2.07 o
  -5   4   7       85.11       75.72      3.74 o
  -4   4   7       10.16       12.80      1.96 o
  -3   4   7        3.80        4.14      1.55 o
  -2   4   7        0.00        0.84      2.24 o
  -1   4   7        0.03       -1.45      1.45 o
   0   4   7       57.66       62.21      3.41 o
   1   4   7       22.62       21.25      3.68 o
   2   4   7       88.89       92.54     10.57 o
   3   4   7       36.41       34.93      2.34 o
   4   4   7        1.15       -0.42      1.58 o
   5   4   7       27.55       25.96      3.61 o
   6   4   7        0.06       -1.79      2.05 o
   7   4   7        3.45        4.20      2.06 o
   8   4   7        0.27       -2.42      2.42 o
  -9   5   7        8.79       16.10      6.54 o
  -8   5   7       40.66       43.54      7.53 o
  -7   5   7        1.70        1.75      2.33 o
  -6   5   7        0.55       -1.54      1.77 o
  -5   5   7        0.18        2.85      2.67 o
  -4   5   7       26.07       25.53      2.83 o
  -3   5   7      124.69      128.64      8.04 o
  -2   5   7        2.62        1.11      2.48 o
  -1   5   7        0.90        1.55      4.28 o
   0   5   7       22.06       18.64      5.32 o
   1   5   7       14.17       11.53      3.31 o
   2   5   7        0.02        7.43      2.89 o
   3   5   7        0.96        1.43      3.03 o
   4   5   7        0.05       -0.16      2.15 o
   5   5   7       13.64       17.60      3.57 o
   6   5   7        9.68        8.20      3.49 o
  -5   6   7        0.77        2.12      4.20 o
  -4   6   7        0.42       -2.15      4.27 o
  -3   6   7        1.29        4.75      4.07 o
  -2   6   7       30.77       30.75      4.47 o
  -1   6   7       10.68       14.59      3.34 o
   0   6   7        0.00        1.49      3.82 o
   1   6   7        8.22        9.86      4.07 o
   2   6   7        0.63       -1.19      3.88 o
 -14   0   8       74.85       79.88      7.15 o
 -12   0   8      401.13      508.47     40.31 o
 -10   0   8       12.32       17.99      5.92 o
  -8   0   8        0.18        3.64      3.87 o
  -6   0   8       20.30       21.09     39.80 o
   0   0   8      345.24      337.29     90.35 o
   2   0   8       10.53        9.47      4.50 o
   4   0   8        2.60        2.05      1.56 o
   6   0   8      355.97      389.65     10.41 o
   8   0   8        2.41        4.96      1.74 o
  10   0   8       16.42       13.88      3.09 o
 -14   1   8        3.97       -2.69      3.48 o
 -13   1   8       41.61       46.37      7.97 o
 -12   1   8       22.64       27.48      3.76 o
 -11   1   8        0.67       -0.78      2.34 o
 -10   1   8      231.73      246.32     24.51 o
  -9   1   8       17.91       28.31      3.37 o
  -8   1   8       45.57       61.72      9.63 o
  -7   1   8      646.34      798.30     21.35 o
  -6   1   8      137.24      178.80     25.27 o
  -5   1   8      103.74       94.58    185.99 o
  -4   1   8      128.62      154.87     26.53 o
  -3   1   8      120.64      148.41      5.56 o
  -2   1   8        0.07        0.38      1.75 o
  -1   1   8      232.85      265.76     21.41 o
   0   1   8      825.75      872.52    169.21 o
   1   1   8       60.91       78.23      9.60 o
   2   1   8      694.88      690.57     55.72 o
   3   1   8       12.17       20.61     68.36 o
   4   1   8      253.08      269.87     15.17 o
   5   1   8        4.53        4.22      1.24 o
   6   1   8       21.27       18.83      3.06 o
   7   1   8       73.27       70.23      5.57 o
   8   1   8        0.12        1.73      5.66 o
   9   1   8        4.15        3.29      1.45 o
  10   1   8        1.88        0.38      1.71 o
  11   1   8       18.65       20.74      2.79 o
 -13   2   8        0.00        3.39      2.69 o
 -12   2   8        3.05        0.53      1.80 o
 -11   2   8        8.31        5.04      2.34 o
 -10   2   8       45.42       45.43      6.26 o
  -9   2   8        9.00        6.71      1.82 o
  -8   2   8       69.09       86.82     12.72 o
  -7   2   8       62.06       62.38     20.83 o
  -6   2   8       43.93       38.05      6.10 o
  -5   2   8       32.98       29.86      3.60 o
  -4   2   8       29.14       23.74      1.70 o
  -3   2   8       26.92       30.78      3.57 o
  -2   2   8      118.45      118.84      9.55 o
  -1   2   8      106.32      108.29      7.77 o
   0   2   8       26.65       18.17      3.17 o
   1   2   8      359.93      384.02     11.03 o
   2   2   8        7.67        9.87      2.19 o
   3   2   8      236.28      257.98      6.33 o
   4   2   8       28.14       29.92     15.94 o
   5   2   8       50.23       48.69      2.70 o
   6   2   8       22.99       19.85      2.14 o
   7   2   8        9.58        9.95      2.50 o
   8   2   8        0.30        0.66      1.55 o
   9   2   8        1.75        1.61      1.88 o
  10   2   8        0.16        0.18      3.11 o
 -12   3   8       18.00       20.05      6.98 o
 -11   3   8        1.68        4.81      6.98 o
 -10   3   8        2.66        4.82      1.81 o
  -9   3   8       14.68        9.75      2.54 o
  -8   3   8        4.02        8.07      2.83 o
  -7   3   8        2.75        5.28      1.69 o
  -6   3   8        0.41        2.74      1.73 o
  -5   3   8       95.23       94.59      4.43 o
  -4   3   8        0.39        0.21      1.46 o
  -3   3   8       20.82       19.47      1.64 o
  -2   3   8       32.17       31.86      1.73 o
  -1   3   8       55.15       49.11      5.97 o
   0   3   8        7.15        7.04      1.93 o
   1   3   8       10.92       15.97      2.49 o
   2   3   8        4.61       10.07      6.19 o
   3   3   8       49.64       51.31      3.31 o
   4   3   8        0.49        4.61      3.29 o
   5   3   8       10.97       12.23      2.41 o
   6   3   8        2.87        2.52      1.56 o
   7   3   8       17.42       14.82      2.19 o
   8   3   8        0.04        0.69      1.40 o
   9   3   8       10.40        9.39      3.55 o
 -11   4   8       10.37        6.56      6.55 o
 -10   4   8       13.89        8.67     11.56 o
  -9   4   8      127.71      142.52      7.94 o
  -8   4   8        0.37       -0.80      1.93 o
  -7   4   8      175.32      189.93      6.49 o
  -6   4   8        1.58       -0.98      1.76 o
  -5   4   8        6.85        8.52      2.64 o
  -4   4   8        6.64        7.27      2.10 o
  -3   4   8       28.19       27.15      2.78 o
  -2   4   8       48.15       46.30      2.95 o
  -1   4   8       27.83       24.74      2.70 o
   0   4   8       19.43       22.57      4.07 o
   1   4   8       40.04       45.27      5.94 o
   2   4   8        3.59        8.66      6.62 o
   3   4   8       15.10       12.29      2.21 o
   4   4   8        3.73        1.99      1.49 o
   5   4   8       28.68       32.08      4.95 o
   6   4   8       31.91       30.86      2.14 o
   7   4   8        0.32        2.39      1.35 o
   8   4   8        1.26        4.22     13.50 o
  -9   5   8        0.44       -2.85      5.82 o
  -8   5   8        0.15        2.13      6.15 o
  -7   5   8        2.44        5.05      2.71 o
  -6   5   8       12.87       12.39      2.51 o
  -5   5   8       34.97       27.38      2.70 o
  -4   5   8        3.02        3.05      1.95 o
  -3   5   8       19.25       18.55      2.48 o
  -2   5   8        0.03        2.16      2.74 o
  -1   5   8       21.82       17.56      2.60 o
   0   5   8       93.50       84.32     10.48 o
   1   5   8        1.13        1.22      3.20 o
   2   5   8        1.37        0.09      2.67 o
   3   5   8        1.07        1.22      3.17 o
   4   5   8       23.13       13.67      4.09 o
   5   5   8        0.45       -5.13      5.13 o
   6   5   8        0.01       -3.94      3.94 o
  -4   6   8        1.03        1.94      4.01 o
  -3   6   8        8.27        6.17      3.31 o
  -2   6   8        0.03        1.78      3.35 o
  -1   6   8        0.37        2.67      3.13 o
   0   6   8        3.54       -3.34      3.34 o
   1   6   8        4.07       -3.41      9.43 o
 -13   0   9        0.08       -1.26      2.51 o
 -11   0   9      252.08      289.94     30.06 o
  -9   0   9      630.41      415.55     44.07 o
  -7   0   9       59.75       28.34     35.99 o
  -5   0   9       57.82        1.94      6.04 o
  -3   0   9       55.45        9.57      4.56 o
  -1   0   9     1512.61     1721.07     69.01 o
   1   0   9      514.24      568.87     17.51 o
   3   0   9        6.00        7.18      3.81 o
   5   0   9       58.35       56.87      3.14 o
   7   0   9       43.92       39.36      2.37 o
   9   0   9       55.54       50.21      5.99 o
 -14   1   9      115.17      124.06     16.85 o
 -13   1   9       11.59       23.82      3.40 o
 -12   1   9       60.52       65.74      8.57 o
 -11   1   9      109.55      126.18      6.87 o
 -10   1   9       82.97       85.26      4.78 o
  -9   1   9       48.31       52.02      9.17 o
  -8   1   9        0.04        3.61      6.23 o
  -7   1   9       63.68       59.77     83.54 o
  -6   1   9       19.16       19.87     29.49 o
  -5   1   9       13.39       20.57     12.61 o
  -4   1   9      957.92      867.07    295.03 o
  -3   1   9      285.16      290.31     14.21 o
  -2   1   9        0.61        3.31      2.38 o
  -1   1   9      618.60      733.83     47.47 o
   0   1   9      101.67      112.80      3.60 o
   1   1   9      344.64      352.27     25.69 o
   2   1   9        0.08        9.27     60.04 o
   3   1   9      208.18      225.41     20.98 o
   4   1   9        4.70       15.88     27.27 o
   5   1   9       34.37       37.46      3.21 o
   6   1   9        5.30        3.70      1.35 o
   7   1   9       32.24       34.19      4.19 o
   8   1   9        0.63        0.07      1.22 o
   9   1   9       18.38       16.16      1.90 o
  10   1   9       13.40        9.37      2.43 o
 -13   2   9        3.89        1.05      3.01 o
 -12   2   9       60.65       64.15      7.86 o
 -11   2   9       15.88       17.45      2.34 o
 -10   2   9        0.22       -1.07      4.58 o
  -9   2   9       51.81       49.48      7.48 o
  -8   2   9       10.11        8.60      3.96 o
  -7   2   9      148.77      154.78     12.38 o
  -6   2   9       82.13       73.70      5.56 o
  -5   2   9       66.23       64.83      8.79 o
  -4   2   9        4.91       11.20      2.33 o
  -3   2   9       30.22       28.92      2.01 o
  -2   2   9        5.38       11.99     10.26 o
  -1   2   9      164.54      183.76      7.33 o
   0   2   9        1.51        4.66      2.32 o
   1   2   9       92.68      111.61     64.19 o
   2   2   9       58.99       54.29      8.21 o
   3   2   9       17.22       30.25     20.20 o
   4   2   9       93.48       91.29      5.73 o
   5   2   9       32.15       36.72      5.97 o
   6   2   9        7.80        9.56      3.73 o
   7   2   9       30.65       27.63      3.70 o
   8   2   9        0.24        1.37      0.77 o
   9   2   9        3.36        0.95      1.36 o
  10   2   9        0.04        3.57      6.16 o
 -12   3   9        0.95        1.25      7.69 o
 -11   3   9       30.15       24.16      8.03 o
 -10   3   9       27.32       23.09      4.57 o
  -9   3   9       19.96       15.88      3.11 o
  -8   3   9       39.42       45.56     11.57 o
  -7   3   9        3.77        4.66      4.46 o
  -6   3   9        0.10       -0.49      1.45 o
  -5   3   9        3.89        8.47      8.10 o
  -4   3   9      115.53      107.18      3.09 o
  -3   3   9        1.25        2.17      1.93 o
  -2   3   9       34.90       32.18      3.23 o
  -1   3   9       48.62       40.58      4.25 o
   0   3   9        4.44        5.79      1.24 o
   1   3   9        1.61        2.60      1.19 o
   2   3   9        0.00       -0.05      1.67 o
   3   3   9       13.77       17.45      5.06 o
   4   3   9       23.88       24.08      3.75 o
   5   3   9        4.47        5.96      2.74 o
   6   3   9       56.52       48.18      4.63 o
   7   3   9        4.25        3.99      3.47 o
   8   3   9        9.29        6.73      4.34 o
   9   3   9        0.66       -3.46      3.68 o
 -11   4   9       42.92       43.07      8.01 o
 -10   4   9       12.61       17.52      9.38 o
  -9   4   9       27.67       32.32      7.23 o
  -8   4   9       55.80       49.16      7.68 o
  -7   4   9       43.32       44.60      5.11 o
  -6   4   9      174.92      179.27      6.55 o
  -5   4   9       12.95       10.67      2.08 o
  -4   4   9       28.57       32.36      2.86 o
  -3   4   9        5.37        4.70      1.86 o
  -2   4   9       22.06       24.07      3.20 o
  -1   4   9       46.21       42.22      2.72 o
   0   4   9       84.72       79.45      9.39 o
   1   4   9       11.09       13.63      5.16 o
   2   4   9       20.53       20.74      2.61 o
   3   4   9       42.34       43.54      3.98 o
   4   4   9       16.54       11.77      2.84 o
   5   4   9        0.40       -1.89      2.89 o
   6   4   9        1.63        1.10      2.19 o
   7   4   9        0.48        0.61      3.47 o
  -8   5   9        0.04       -2.12      4.54 o
  -7   5   9        6.31        5.81      4.90 o
  -6   5   9       41.86       44.95      3.84 o
  -5   5   9        4.33        5.23      2.85 o
  -4   5   9       28.75       26.30      3.32 o
  -3   5   9       76.03       69.28      7.33 o
  -2   5   9        1.43        3.99      2.08 o
  -1   5   9       16.88       11.55      2.50 o
   0   5   9       37.25       22.54      3.86 o
   1   5   9        0.23        2.18      4.08 o
   2   5   9        7.34        5.81      2.54 o
   3   5   9       10.55       14.32      3.13 o
   4   5   9        6.25        7.67      4.16 o
   5   5   9        5.79        7.73      6.95 o
  -2   6   9        3.63        2.70      4.01 o
  -1   6   9        0.38       -0.26      6.50 o
 -14   0  10        5.78        3.74      4.26 o
 -12   0  10      256.88      386.17     28.81 o
 -10   0  10       30.53       29.44      4.95 o
  -8   0  10       53.21       46.96     13.32 o
  -6   0  10       45.11        1.71      6.83 o
  -4   0  10        2.26       -2.85      4.56 o
  -2   0  10       49.71       22.75      8.19 o
   0   0  10      101.63      155.95     48.54 o
   2   0  10       92.38      103.17      9.96 o
   4   0  10       19.07       17.95      2.30 o
   6   0  10       33.28       34.57      2.51 o
   8   0  10        0.01        0.03      3.07 o
  10   0  10       14.20       13.36      3.39 o
 -14   1  10        5.03       13.15     12.53 o
 -13   1  10        0.04       -3.61      3.61 o
 -12   1  10      124.36      149.73      8.03 o
 -11   1  10      189.44      231.89     11.07 o
 -10   1  10        1.40        5.24      2.62 o
  -9   1  10      105.69       99.96      6.62 o
  -8   1  10      424.46      379.89     74.63 o
  -7   1  10       96.13       96.37     11.38 o
  -6   1  10      271.15      259.02     71.66 o
  -5   1  10       13.66        9.98      3.81 o
  -4   1  10       45.17       63.99    191.49 o
  -3   1  10      363.88      339.16     12.17 o
  -2   1  10       97.73      100.43     28.74 o
  -1   1  10      538.80      679.70     33.08 o
   0   1  10      188.96      154.69      5.72 o
   1   1  10       49.51       68.48     16.91 o
   2   1  10      141.23      156.50     22.11 o
   3   1  10       25.82       30.08     15.17 o
   4   1  10       66.69       69.19      5.80 o
   5   1  10        4.98       11.63      4.20 o
   6   1  10        3.64        4.49      1.33 o
   7   1  10        2.95        4.58      2.51 o
   8   1  10        0.14        2.86      1.33 o
   9   1  10        1.36       -0.42      2.79 o
  10   1  10        0.46        3.64      2.56 o
 -13   2  10        1.77       -0.52      3.55 o
 -12   2  10       24.70       13.96      7.21 o
 -11   2  10       23.67       40.65      4.47 o
 -10   2  10       51.52       57.40      4.94 o
  -9   2  10      643.23      728.15    102.50 o
  -8   2  10       71.40       74.77     18.85 o
  -7   2  10        9.32       47.48     35.95 o
  -6   2  10       15.59       16.48      2.27 o
  -5   2  10       15.10       14.12      2.61 o
  -4   2  10       25.68       28.60      5.59 o
  -3   2  10       56.77       68.02      7.59 o
  -2   2  10       81.23       69.25      5.99 o
  -1   2  10       22.74       24.25     14.32 o
   0   2  10       10.19       14.95      2.40 o
   1   2  10        2.33       37.11     37.17 o
   2   2  10      118.31      133.96     11.42 o
   3   2  10       13.56       13.73      2.82 o
   4   2  10        3.97       10.19      6.98 o
   5   2  10        0.30        6.47      3.57 o
   6   2  10       18.28       15.75      2.85 o
   7   2  10        1.61        5.27      5.65 o
   8   2  10        7.40       11.90      2.72 o
   9   2  10        2.01        1.85      2.74 o
 -12   3  10        0.86       -2.39      5.07 o
 -11   3  10        1.74       -2.62      9.00 o
 -10   3  10        2.39       10.79      4.32 o
  -9   3  10        0.83        4.46      2.20 o
  -8   3  10      469.96      483.65    103.37 o
  -7   3  10      227.69      265.90     17.04 o
  -6   3  10        2.94        0.16      3.59 o
  -5   3  10      113.42       99.90      4.92 o
  -4   3  10        2.52        5.10      5.72 o
  -3   3  10        4.21        3.39      1.85 o
  -2   3  10        2.88        7.52      2.32 o
  -1   3  10       66.29       63.54      3.45 o
   0   3  10        6.74        4.32      1.71 o
   1   3  10        1.17        3.31      1.86 o
   2   3  10      164.90      160.42     11.21 o
   3   3  10        0.93       -0.64      2.07 o
   4   3  10       20.37       20.56      2.08 o
   5   3  10        4.44        3.95      1.81 o
   6   3  10        9.02       17.36      8.11 o
   7   3  10       11.33       19.73      3.69 o
   8   3  10        0.22       10.48      4.37 o
 -10   4  10        8.09       10.40      9.46 o
  -9   4  10        2.31        2.04      2.99 o
  -8   4  10       57.32       61.53      6.84 o
  -7   4  10        4.87        8.08      2.27 o
  -6   4  10       79.57       92.56      4.40 o
  -5   4  10       83.31       89.92      7.35 o
  -4   4  10       38.61       39.92      3.01 o
  -3   4  10       23.00       22.84      2.48 o
  -2   4  10       80.49       84.14      4.62 o
  -1   4  10       61.50       54.98      4.00 o
   0   4  10        1.51        0.98      1.56 o
   1   4  10       10.76        6.22      2.44 o
   2   4  10       50.44       41.21      5.13 o
   3   4  10       84.37       73.43      9.76 o
   4   4  10        7.80        6.94      3.33 o
   5   4  10       11.73        4.20      3.53 o
   6   4  10        9.63       12.59      4.40 o
   7   4  10        0.31       -5.12      6.55 o
  -8   5  10        0.19        0.25      5.18 o
  -7   5  10       45.20       52.46      6.40 o
  -6   5  10        6.45        6.02      3.25 o
  -5   5  10        1.75       -2.43      6.47 o
  -4   5  10        1.23       -0.48      2.31 o
  -3   5  10       71.97       76.58      6.57 o
  -2   5  10        2.71        3.53      2.38 o
  -1   5  10       23.60       23.13      4.83 o
   0   5  10      119.46      144.62     10.25 o
   1   5  10        2.19        2.44      4.01 o
   2   5  10        6.94        9.25      3.45 o
   3   5  10        3.61        0.62      5.13 o
   4   5  10        1.04        0.55      4.50 o
 -13   0  11       43.82       47.20      6.46 o
 -11   0  11        6.65        0.91      4.67 o
  -9   0  11        0.68        1.10      3.23 o
  -7   0  11       80.00       -2.39      8.09 o
  -1   0  11      404.78      495.61     25.05 o
   1   0  11      117.38      139.63     12.47 o
   3   0  11       45.55       46.41      3.08 o
   5   0  11       20.01       19.10      2.41 o
   7   0  11       13.86       13.55      3.68 o
   9   0  11        4.16        6.13      3.69 o
 -13   1  11        0.01        3.71      4.66 o
 -12   1  11        0.24        1.75      5.15 o
 -11   1  11        0.47       -1.94      2.08 o
 -10   1  11       47.87       51.37      8.31 o
  -9   1  11      349.64      396.77     44.22 o
  -8   1  11      202.99      225.90     54.29 o
  -7   1  11       60.10       54.20      9.24 o
  -6   1  11       15.97       51.06     35.25 o
  -5   1  11      243.47      238.72     35.26 o
  -4   1  11       53.58       56.97      6.44 o
  -3   1  11        3.95       99.44    109.93 o
  -2   1  11      220.56      203.15     53.47 o
  -1   1  11        4.82       45.71    182.16 o
   0   1  11      387.60      417.07     20.54 o
   1   1  11        2.08        5.60      3.22 o
   2   1  11      225.01      268.30     13.23 o
   3   1  11       48.11       41.20      5.27 o
   4   1  11       18.47       23.22      5.47 o
   5   1  11        5.12        5.34      1.70 o
   6   1  11        1.98        2.22      1.65 o
   7   1  11        0.00        0.58      2.54 o
   8   1  11        0.01        0.75      1.41 o
   9   1  11        6.59        7.14      2.38 o
 -13   2  11        0.02        1.84      5.13 o
 -12   2  11        0.02       -6.21      8.26 o
 -11   2  11       30.19       32.73      3.96 o
 -10   2  11        4.72       -2.38      2.46 o
  -9   2  11      269.96      335.16     76.83 o
  -8   2  11       19.38       33.26      5.90 o
  -7   2  11       94.98       98.39     21.50 o
  -6   2  11     1447.52      917.67    436.03 o
  -5   2  11        0.53        2.83      2.51 o
  -4   2  11       71.59       65.35      8.69 o
  -3   2  11        9.60       17.41     14.88 o
  -2   2  11       42.37       37.60      3.60 o
  -1   2  11       11.08       13.99      1.74 o
   0   2  11       25.47       24.45      2.19 o
   1   2  11       69.81       80.24      4.36 o
   2   2  11       14.53       21.15     18.47 o
   3   2  11        1.64        3.29      2.27 o
   4   2  11       13.43       12.74      2.98 o
   5   2  11        6.54        3.98      2.10 o
   6   2  11       11.94       14.38      3.53 o
   7   2  11        4.21        4.48      2.85 o
   8   2  11       12.64        8.19      3.28 o
 -12   3  11       66.93       72.88     10.02 o
 -11   3  11        4.88       -0.80      5.35 o
 -10   3  11       28.38       38.61      4.36 o
  -9   3  11        0.79       -1.82      2.81 o
  -8   3  11       22.30       68.72    151.76 o
  -7   3  11       19.89       16.34      6.36 o
  -6   3  11      187.39      233.91     22.44 o
  -5   3  11     1322.53     1479.34    125.69 o
  -4   3  11      206.33      229.89     24.06 o
  -3   3  11        2.73        3.13      1.49 o
  -2   3  11       60.20       49.83      4.63 o
  -1   3  11        3.73        6.41      7.05 o
   0   3  11       48.36       48.89      3.23 o
   1   3  11       10.45        6.20      3.35 o
   2   3  11        4.58       27.76     42.40 o
   3   3  11        4.76        6.50      3.83 o
   4   3  11        0.46        4.62      2.17 o
   5   3  11      138.57      143.24     13.32 o
   6   3  11        4.22        5.19      3.45 o
   7   3  11        9.62        8.90      3.48 o
 -10   4  11        7.24        7.97      7.29 o
  -9   4  11        0.10       -2.08      8.94 o
  -8   4  11       98.02      111.50      7.69 o
  -7   4  11        6.43        6.55      2.99 o
  -6   4  11        2.91       -1.92      2.04 o
  -5   4  11        2.58        1.53      2.08 o
  -4   4  11      194.73      217.02      7.54 o
  -3   4  11       99.49      101.66      7.93 o
  -2   4  11       76.34       87.19      7.32 o
  -1   4  11       10.88       15.66      7.45 o
   0   4  11        4.39        2.74      3.51 o
   1   4  11       85.84       95.07      6.33 o
   2   4  11       82.37       75.21     15.13 o
   3   4  11       17.61       59.82     37.80 o
   4   4  11        0.91        0.18      4.26 o
   5   4  11        7.31       14.37      3.20 o
   6   4  11       19.40       20.68      7.29 o
  -7   5  11        0.01        3.28      3.89 o
  -6   5  11        0.51       -0.74      3.86 o
  -5   5  11        2.55        2.98      4.34 o
  -4   5  11       17.04       22.79      4.54 o
  -3   5  11       10.22        6.26      2.60 o
  -2   5  11        8.48       10.61      3.51 o
  -1   5  11       11.45       17.50      3.17 o
   0   5  11       17.77       27.14      6.04 o
   1   5  11        0.81       -0.73      2.89 o
   2   5  11        0.22       -1.74      9.00 o
   3   5  11       36.42       11.21      6.76 o
 -12   0  12        7.60        4.43      4.21 o
 -10   0  12       40.41       36.78      9.57 o
  -8   0  12       20.59       -4.33      6.83 o
  -4   0  12        1.01        2.79      5.98 o
  -2   0  12      311.29      384.08     17.58 o
   0   0  12       10.47       10.24      1.96 o
   2   0  12      231.49      253.30     21.75 o
   4   0  12        3.58        1.16      1.66 o
   6   0  12       12.12        9.07      2.96 o
   8   0  12        8.79        6.85     11.79 o
 -13   1  12       11.28       11.58      3.81 o
 -12   1  12        0.08       -0.72      2.91 o
 -11   1  12       42.46       30.01      7.17 o
 -10   1  12       16.80       10.89      2.31 o
  -9   1  12       14.47       14.13      3.07 o
  -8   1  12        7.07       18.38     28.95 o
  -7   1  12      179.19      188.70     38.09 o
  -6   1  12       18.88       25.96      4.06 o
  -5   1  12      225.15      222.02     14.04 o
  -4   1  12      346.95      280.36     66.41 o
  -3   1  12      331.54      349.73    121.95 o
  -2   1  12        9.80       34.60    114.96 o
  -1   1  12       15.30       19.37      3.26 o
   0   1  12      146.61      140.79     20.25 o
   1   1  12      299.13      281.96     22.99 o
   2   1  12       67.09       79.16     23.69 o
   3   1  12       39.95       39.35      3.49 o
   4   1  12        3.86        8.25      1.79 o
   5   1  12       57.40       55.84      5.10 o
   6   1  12       14.57       14.31      2.13 o
   7   1  12        4.77        5.38      3.51 o
   8   1  12        1.26        3.48      2.48 o
 -12   2  12        9.42       16.51     11.06 o
 -11   2  12       31.60       34.30      9.68 o
 -10   2  12        0.69        4.15      3.53 o
  -9   2  12        1.93        7.31      4.43 o
  -8   2  12       25.39       24.98      2.96 o
  -7   2  12      278.67      197.36     41.44 o
  -6   2  12      594.56      977.03    364.46 o
  -5   2  12        5.10        5.51      6.16 o
  -4   2  12       80.02       92.14     10.73 o
  -3   2  12      519.66      534.41     18.63 o
  -2   2  12      286.57      289.56     29.65 o
  -1   2  12       50.83       61.17      6.74 o
   0   2  12        1.17        5.00      3.78 o
   1   2  12        2.99        2.55      1.19 o
   2   2  12        3.71        4.23      1.82 o
   3   2  12      129.31      132.99     12.45 o
   4   2  12       52.91       50.23      5.33 o
   5   2  12        0.05        0.05      2.19 o
   6   2  12        3.41        7.76      2.58 o
   7   2  12        4.57        1.86      2.37 o
   8   2  12        2.82        3.54      3.36 o
 -11   3  12        2.05       -1.02      6.04 o
 -10   3  12        2.97        2.51      4.01 o
  -9   3  12       98.73      116.07     22.80 o
  -8   3  12      210.44      179.06     52.70 o
  -7   3  12      254.99      224.19     59.09 o
  -6   3  12       34.31       29.48      4.00 o
  -5   3  12      164.44      198.96    257.79 o
  -4   3  12        7.06       33.66     25.12 o
  -3   3  12      509.47      646.81     18.04 o
  -2   3  12      743.59      721.59     89.90 o
  -1   3  12       21.71       21.51      2.34 o
   0   3  12        7.03        6.77      5.00 o
   1   3  12       23.06       22.65      6.11 o
   2   3  12       11.45        9.12      3.21 o
   3   3  12       47.76       41.63      5.36 o
   4   3  12       21.44       13.82      3.95 o
   5   3  12       25.85       36.07     12.46 o
   6   3  12        1.29        5.21      3.79 o
   7   3  12        2.14        4.84      5.82 o
 -10   4  12       41.64       48.29     14.80 o
  -9   4  12        2.30        0.62      4.84 o
  -8   4  12       27.91       38.70      7.63 o
  -7   4  12       20.16       24.47      6.39 o
  -6   4  12        0.08        3.90      6.43 o
  -5   4  12       57.22       56.50      3.91 o
  -4   4  12        1.70        2.77      2.09 o
  -3   4  12       12.88       11.26      4.58 o
  -2   4  12      109.98      122.78      5.83 o
  -1   4  12      183.71      203.41     20.40 o
   0   4  12       37.06       45.12     12.69 o
   1   4  12       50.48      100.13     34.45 o
   2   4  12        2.07       -1.38      4.68 o
   3   4  12        2.00       19.56      9.63 o
   4   4  12       19.37       13.72      3.49 o
   5   4  12        5.61        7.19      5.81 o
  -6   5  12       12.81       14.83      5.75 o
  -5   5  12        0.68       -0.38      4.02 o
  -4   5  12       10.23        6.26      4.79 o
  -3   5  12        0.04       -3.03      3.34 o
  -2   5  12       20.51       22.79      2.94 o
  -1   5  12       11.93        6.45      3.37 o
   0   5  12       38.84       33.03      9.22 o
   1   5  12       23.18       19.82     13.89 o
   2   5  12       15.26       19.88     34.62 o
 -13   0  13        0.31        6.60      6.83 o
 -11   0  13        3.84        8.09      5.27 o
  -9   0  13        6.38        1.15      4.25 o
  -7   0  13        0.60       -2.96      5.81 o
  -5   0  13      106.73      114.36     37.49 o
  -3   0  13       54.48       60.38     23.46 o
  -1   0  13      299.68      273.86     12.30 o
   1   0  13       23.40       22.61      2.89 o
   3   0  13      227.27      200.99     69.63 o
   5   0  13       19.30       22.36      2.85 o
   7   0  13        2.00        2.73      7.63 o
 -13   1  13        0.89       -0.13      4.18 o
 -12   1  13        2.36        2.11      2.76 o
 -11   1  13        0.81       -2.36      3.16 o
 -10   1  13       84.30       90.41     11.96 o
  -9   1  13        4.25       -0.04      4.18 o
  -8   1  13       88.00       98.34      8.27 o
  -7   1  13       21.75       12.12      2.31 o
  -6   1  13       33.14       30.24      5.35 o
  -5   1  13       28.77       50.10     40.40 o
  -4   1  13        7.65       27.94    147.42 o
  -3   1  13      219.87      275.56     56.98 o
  -2   1  13      267.40      242.39     48.34 o
  -1   1  13      408.63      437.85     59.19 o
   0   1  13      140.79      174.51      7.58 o
   1   1  13       14.09       13.35     19.32 o
   2   1  13        4.71       20.71      9.19 o
   3   1  13       33.65       30.03      3.81 o
   4   1  13       94.78       94.19     14.02 o
   5   1  13       58.38       49.41      4.08 o
   6   1  13        3.85        8.39      2.28 o
   7   1  13        1.18        1.14      2.84 o
   8   1  13       14.42       14.11     10.52 o
 -12   2  13        1.02        6.61      5.47 o
 -11   2  13        0.14        0.62      4.49 o
 -10   2  13        2.38        5.02      5.82 o
  -9   2  13       31.02       29.52      7.17 o
  -8   2  13        2.97        5.43      4.93 o
  -7   2  13        4.77       52.51     70.63 o
  -6   2  13        5.59      154.26    214.92 o
  -5   2  13       75.40       81.86     12.56 o
  -4   2  13     1413.94      591.42    590.05 o
  -3   2  13      204.90      233.40     15.04 o
  -2   2  13       12.22       10.69      2.08 o
  -1   2  13       53.60       49.64      4.35 o
   0   2  13        3.55        5.25      4.60 o
   1   2  13      361.10      344.87     51.85 o
   2   2  13        7.82       11.81      1.92 o
   3   2  13        8.08       19.13     13.81 o
   4   2  13       42.84       42.94      5.88 o
   5   2  13        4.84        5.36      3.79 o
   6   2  13       57.67       63.60      6.38 o
   7   2  13       29.69       28.42      3.58 o
 -11   3  13        0.18        2.85     18.90 o
 -10   3  13       23.98       30.24      7.40 o
  -9   3  13        0.21       11.74     12.22 o
  -8   3  13       32.67       70.70     50.91 o
  -7   3  13       10.40       29.47     61.24 o
  -6   3  13       99.77      133.07      9.36 o
  -5   3  13      480.03      592.52     23.80 o
  -4   3  13      255.14      288.03     34.08 o
  -3   3  13       84.06       89.23     40.99 o
  -2   3  13      184.20      179.42      9.21 o
  -1   3  13        0.37        4.40      3.33 o
   0   3  13      174.68      208.38     19.58 o
   1   3  13       36.21       44.98      5.42 o
   2   3  13        2.68        9.80      3.86 o
   3   3  13        2.12        8.77      5.84 o
   4   3  13       27.62       35.66      3.41 o
   5   3  13        3.58        1.25      3.22 o
   6   3  13        9.23        5.86      4.72 o
  -9   4  13        0.01       -0.67      4.86 o
  -8   4  13       37.16       33.06      5.55 o
  -7   4  13       53.32       74.15     11.39 o
  -6   4  13        0.09        4.06      3.74 o
  -5   4  13        0.01        0.04      3.24 o
  -4   4  13        0.20        1.64      2.43 o
  -3   4  13        0.86        2.29      2.95 o
  -2   4  13        2.36        7.42      8.69 o
  -1   4  13       10.11       30.36     32.42 o
   0   4  13       53.58       54.36      8.14 o
   1   4  13       67.85       79.68      7.24 o
   2   4  13       27.43       14.53     11.82 o
   3   4  13        3.17        3.09      3.56 o
   4   4  13        8.03       -2.32      4.38 o
  -5   5  13        0.03       -1.65      3.57 o
  -4   5  13        0.78       -0.14      6.18 o
  -3   5  13        8.97       14.94      4.84 o
  -2   5  13        0.23        3.03      4.49 o
  -1   5  13        1.30        7.04      6.57 o
   0   5  13        0.39       -2.05     11.39 o
 -12   0  14        5.50        2.85      3.70 o
 -10   0  14       17.59       15.05      5.53 o
  -8   0  14        2.33        3.49      3.40 o
  -6   0  14        1.14        6.15      3.61 o
  -4   0  14        0.08        2.40      3.17 o
  -2   0  14        2.85        9.03      4.10 o
   0   0  14      136.74      158.57     16.85 o
   2   0  14      683.55      763.38     38.70 o
   4   0  14        0.36        2.03      1.80 o
   6   0  14       92.63       99.19     12.64 o
 -12   1  14       11.53        4.66      3.55 o
 -11   1  14        9.27        3.46      2.62 o
 -10   1  14        0.30       26.21     20.36 o
  -9   1  14       27.35       26.59      6.22 o
  -8   1  14        0.89       30.42     18.13 o
  -7   1  14       87.25       90.65     11.33 o
  -6   1  14        0.07        7.09      7.19 o
  -5   1  14       22.95       19.45      3.81 o
  -4   1  14        0.70        3.42      3.11 o
  -3   1  14        3.30       55.94     66.32 o
  -2   1  14      371.06      415.74     18.63 o
  -1   1  14      248.80      286.06     15.32 o
   0   1  14      123.23      141.50      4.30 o
   1   1  14      207.28      205.85     42.67 o
   2   1  14       91.96       82.76     20.03 o
   3   1  14        0.19        0.90      6.15 o
   4   1  14       48.25       51.92      4.57 o
   5   1  14        0.24        8.24      9.47 o
   6   1  14        4.47        6.61      3.16 o
   7   1  14        8.25        5.92      8.31 o
 -12   2  14        6.23       14.35     11.73 o
 -11   2  14       13.28       17.79      7.09 o
 -10   2  14        8.32        4.47      6.56 o
  -9   2  14        6.69        1.81      3.36 o
  -8   2  14       17.80       13.54      2.95 o
  -7   2  14       25.78       19.68      8.51 o
  -6   2  14       40.83       40.72      7.96 o
  -5   2  14       96.34       95.08      7.95 o
  -4   2  14       20.18       21.73      3.96 o
  -3   2  14       34.76       31.49      4.93 o
  -2   2  14      194.12      234.14     12.16 o
  -1   2  14     1178.01     1138.72    206.72 o
   0   2  14        0.25        2.37      2.67 o
   1   2  14       20.72       37.72     42.09 o
   2   2  14       20.05       16.18      2.54 o
   3   2  14        0.36        1.91      4.13 o
   4   2  14       42.82       38.86      4.76 o
   5   2  14        1.70        2.52      3.90 o
   6   2  14        2.48       14.35     13.86 o
 -10   3  14       11.54        5.79     10.42 o
  -9   3  14        2.76       -4.80      6.43 o
  -8   3  14        5.87        7.84      5.56 o
  -7   3  14        0.00       -3.36      3.49 o
  -6   3  14        6.39       38.03     50.11 o
  -5   3  14        1.29       -2.71      3.71 o
  -4   3  14        3.37        7.23      6.54 o
  -3   3  14      102.37       99.60      5.36 o
  -2   3  14      142.58      168.53      6.28 o
  -1   3  14        3.98        4.88      2.51 o
   0   3  14       44.38       45.32      4.17 o
   1   3  14       38.45       42.80      6.66 o
   2   3  14        0.29        5.19      5.98 o
   3   3  14        1.66        1.68      3.71 o
   4   3  14        7.13        5.76      3.95 o
   5   3  14        6.22       11.59      6.84 o
  -8   4  14       12.10        9.82      4.90 o
  -7   4  14        2.32        4.93      5.18 o
  -6   4  14        0.07       -3.76      4.44 o
  -5   4  14        1.20        4.51      2.88 o
  -4   4  14       25.09       21.04      5.74 o
  -3   4  14        7.82        5.06      3.10 o
  -2   4  14       35.89       23.19      9.11 o
  -1   4  14       16.80       12.16      6.55 o
   0   4  14        0.17       -0.38      3.68 o
   1   4  14       14.16       17.82     10.70 o
   2   4  14        0.10       26.87     17.37 o
   3   4  14       23.72       18.85     14.12 o
 -11   0  15        0.04       -4.34      4.34 o
  -9   0  15      120.57       82.41     18.01 o
  -7   0  15       15.76        5.45      3.57 o
  -5   0  15       16.02       26.14      4.67 o
  -3   0  15        7.59        3.36      4.38 o
  -1   0  15       43.98       46.66      4.84 o
   1   0  15      298.37      360.73     16.81 o
   3   0  15      132.62      158.89     13.97 o
   5   0  15      328.57      331.05     32.23 o
 -12   1  15        0.91        2.16      4.49 o
 -11   1  15        0.06        4.94      5.61 o
 -10   1  15        2.57        1.24      2.62 o
  -9   1  15       37.48       41.49      4.26 o
  -8   1  15       34.64       12.97      4.71 o
  -7   1  15       65.64      106.03     27.27 o
  -6   1  15       69.11       36.67     15.66 o
  -5   1  15        0.24        4.85      3.83 o
  -4   1  15       12.20        9.93      4.77 o
  -3   1  15        0.04       -0.69      2.18 o
  -2   1  15        6.40       19.99     48.61 o
  -1   1  15        0.24        2.41     17.82 o
   0   1  15       14.53       12.83     11.17 o
   1   1  15      274.77      296.14     17.19 o
   2   1  15      307.56      330.45     45.85 o
   3   1  15        1.35        5.42      8.74 o
   4   1  15      104.49      111.68     19.79 o
   5   1  15        1.46       -7.40      7.40 o
   6   1  15        4.35        2.28      5.35 o
 -11   2  15        3.08        9.94      5.22 o
 -10   2  15        0.49       -1.43      4.11 o
  -9   2  15        9.47        4.30      3.73 o
  -8   2  15        8.82        4.30      3.53 o
  -7   2  15       14.88       12.56      3.38 o
  -6   2  15       26.22       32.82     11.07 o
  -5   2  15       64.51       84.92     14.89 o
  -4   2  15       15.15       20.16      5.87 o
  -3   2  15        2.66        8.46      7.79 o
  -2   2  15       56.38       63.89     50.97 o
  -1   2  15       37.61       42.19      2.52 o
   0   2  15       20.21       19.12      5.81 o
   1   2  15       12.35       15.92      3.71 o
   2   2  15      158.42      130.44     22.34 o
   3   2  15        6.74        6.90      4.63 o
   4   2  15       11.71       11.98      9.12 o
   5   2  15        8.37        5.84      3.81 o
 -10   3  15        0.75       11.82      5.54 o
  -9   3  15        5.54       -0.25      9.51 o
  -8   3  15        0.85        4.83      4.04 o
  -7   3  15        0.36        8.44      4.30 o
  -6   3  15        1.32        0.89      2.70 o
  -5   3  15        2.27        2.96      3.32 o
  -4   3  15       23.96       22.17      3.82 o
  -3   3  15       14.46       11.07      3.76 o
  -2   3  15       45.35       54.85     27.49 o
  -1   3  15        3.77        6.09      1.49 o
   0   3  15       43.59       60.83      4.73 o
   1   3  15        0.67        8.58      6.60 o
   2   3  15       21.91       12.03      5.89 o
   3   3  15        5.35        6.04      4.92 o
   4   3  15        3.48        2.46      6.02 o
  -7   4  15        0.42       14.46      7.29 o
  -6   4  15        0.19       -2.39      4.21 o
  -5   4  15        1.01        0.91      3.76 o
  -4   4  15       28.43       26.35      3.83 o
  -3   4  15        8.09       11.62      5.18 o
  -2   4  15        2.51       -0.65      5.64 o
  -1   4  15       11.56       13.42      3.68 o
   0   4  15       22.68       29.61      8.16 o
   1   4  15       23.95       18.71      8.53 o
 -10   0  16        6.22        6.91      6.16 o
  -8   0  16       20.85       44.03     14.29 o
  -6   0  16      388.91      280.17     98.64 o
  -4   0  16       17.04       18.35      3.81 o
  -2   0  16        9.34       13.02      5.09 o
   0   0  16        0.35       -2.02      4.25 o
   2   0  16       75.22       90.90      8.33 o
 -11   1  16        0.67        1.50      4.01 o
 -10   1  16        0.34       -1.58      6.51 o
  -9   1  16        0.43       10.64      7.52 o
  -8   1  16        2.62        3.88      6.89 o
  -7   1  16        0.59       11.02     15.18 o
  -6   1  16        4.20       10.15      9.74 o
  -5   1  16       22.37        1.54      6.87 o
  -4   1  16      112.40       67.25     38.75 o
  -3   1  16       49.52       45.69      7.00 o
  -2   1  16        1.61       -0.17      1.87 o
  -1   1  16        0.04       -0.13      1.02 o
   0   1  16       17.50       13.71      2.92 o
   1   1  16       24.70       30.60     39.00 o
   2   1  16       28.56       49.96     81.21 o
   3   1  16       31.09       17.40      9.51 o
   4   1  16       14.32      -11.84     12.75 o
 -10   2  16        4.77       -0.04      6.55 o
  -9   2  16        0.00        2.09      5.98 o
  -8   2  16        0.02       -2.31      4.28 o
  -7   2  16        1.13        5.02      3.92 o
  -6   2  16        0.05        4.46      8.88 o
  -5   2  16        1.11       23.80     26.91 o
  -4   2  16        1.84        0.55      4.08 o
  -3   2  16       42.18       33.76      4.04 o
  -2   2  16       19.41       15.43      5.85 o
  -1   2  16        6.78        6.47      5.38 o
   0   2  16        1.36        5.85      8.55 o
   1   2  16        0.03        3.75      5.64 o
   2   2  16       10.21       60.06     43.88 o
   3   2  16        2.52        0.87      3.78 o
   4   2  16        9.82       11.04      5.26 o
  -9   3  16        0.30        1.63      5.60 o
  -8   3  16        7.59       18.04     12.01 o
  -7   3  16        3.59        6.58      8.10 o
  -6   3  16        0.41        0.34      3.91 o
  -5   3  16        2.91        4.20      4.22 o
  -4   3  16        1.76        4.55     10.49 o
  -3   3  16        0.12        5.95      6.93 o
  -2   3  16       67.00       77.15     14.01 o
  -1   3  16        0.91        7.78      5.16 o
   0   3  16        7.57       26.78     23.56 o
   1   3  16       34.90       27.74     16.68 o
   2   3  16       12.54       10.60      5.58 o
   3   3  16        5.89        2.15      5.11 o
  -4   4  16        0.01        7.17     12.07 o
  -3   4  16       20.38       26.67     25.34 o
  -2   4  16        2.61        8.27      6.92 o
  -1   4  16       81.74       80.74     17.31 o
 -11   0  17        3.54        5.27      8.03 o
  -9   0  17       35.57       33.84     14.36 o
  -7   0  17        4.72        4.86      3.03 o
  -5   0  17       44.88       61.77     23.99 o
  -3   0  17      240.95      125.24    114.85 o
  -1   0  17       62.19       68.17      6.03 o
   1   0  17        8.58        6.47      3.57 o
 -10   1  17        2.72       -0.53      4.04 o
  -9   1  17        1.03        1.53      2.68 o
  -8   1  17        5.15        0.79      2.90 o
  -7   1  17        3.89        0.39      3.06 o
  -6   1  17        0.38        2.66      4.60 o
  -5   1  17       24.80       17.25      4.24 o
  -4   1  17        0.99        6.73     14.40 o
  -3   1  17       39.58       21.49      4.97 o
  -2   1  17        0.73        1.30      2.40 o
  -1   1  17       15.78       12.71      3.50 o
   0   1  17        9.75        9.19      4.72 o
   1   1  17        9.05        4.48      5.32 o
   2   1  17        1.09        9.53     12.64 o
   3   1  17       16.14       24.83      9.11 o
   4   1  17        9.97        8.77      8.65 o
 -10   2  17        1.30       16.01     23.35 o
  -9   2  17        6.37       -5.06      5.06 o
  -8   2  17        1.37        2.59      6.78 o
  -7   2  17        1.52        3.87      3.76 o
  -6   2  17        0.00        3.03      3.85 o
  -5   2  17        8.37        5.39      4.34 o
  -4   2  17        0.38        0.15      4.30 o
  -3   2  17        0.52        5.32      9.49 o
  -2   2  17        2.13       -2.54      7.45 o
  -1   2  17       19.22       10.13      9.52 o
   0   2  17       46.27       52.50      7.63 o
   1   2  17        0.01        7.59      8.77 o
   2   2  17       12.28       27.03      9.51 o
   3   2  17        0.33        9.57      9.34 o
  -8   3  17        5.83       20.09     10.02 o
  -7   3  17       10.34       20.73     11.50 o
  -6   3  17        2.30        2.05      5.92 o
  -5   3  17        0.00        1.08      2.75 o
  -4   3  17        2.11       -4.50      5.89 o
  -3   3  17        1.25       -8.48      8.48 o
  -2   3  17        0.55       34.78     33.65 o
  -1   3  17        0.10        7.63     13.89 o
   0   3  17        3.97       19.52      7.13 o
   1   3  17       62.24       68.39     29.04 o
 -10   0  18        0.02        0.80      5.45 o
  -8   0  18        7.45        5.47      3.83 o
  -6   0  18       27.91       14.95     14.75 o
  -4   0  18        0.88       -0.23      9.68 o
  -2   0  18        8.30        9.90      9.68 o
   0   0  18       10.97       14.23      5.35 o
  -9   1  18        1.56        0.62      4.56 o
  -8   1  18        0.09        6.98      5.58 o
  -7   1  18        2.95        2.50      5.16 o
  -6   1  18        8.95        6.67      4.78 o
  -5   1  18        9.34       17.50      5.96 o
  -4   1  18        2.14        3.91      2.41 o
  -3   1  18        0.13        2.43      4.05 o
  -2   1  18       32.82       26.30      8.31 o
  -1   1  18        1.75        5.69      3.80 o
   0   1  18       39.50       24.04     19.30 o
   1   1  18        0.19       -1.31      9.91 o
   2   1  18        1.13       -2.73     10.70 o
  -8   2  18        4.70        9.76      4.17 o
  -7   2  18        2.30        0.03      7.67 o
  -6   2  18        3.56        8.73      5.51 o
  -5   2  18        0.13       -1.73      3.12 o
  -4   2  18        0.03        1.50      4.00 o
  -3   2  18        5.52        5.83      6.64 o
  -2   2  18       13.76       -2.53      8.14 o
  -1   2  18        0.87        0.86      7.14 o
   0   2  18        3.92       26.06     32.11 o
   1   2  18        2.49       33.59      9.07 o
  -6   3  18        1.93        1.16      4.09 o
  -5   3  18        1.15      -13.78     17.54 o
  -4   3  18        3.67       27.45     14.58 o
  -3   3  18        6.75        5.36      5.67 o
  -2   3  18       19.23       16.97     25.68 o
  -1   3  18        2.68        0.27     10.42 o
  -9   0  19        2.95        5.97      5.16 o
  -7   0  19        1.35        0.69      8.37 o
  -5   0  19        0.61       -3.99      6.26 o
  -3   0  19        0.40       -0.59      8.88 o
  -1   0  19        0.19        7.40      8.88 o
  -8   1  19        0.69        6.08      9.97 o
  -7   1  19        4.23       -5.13      8.96 o
  -6   1  19        0.64        3.26      3.67 o
  -5   1  19        5.32        3.80      6.59 o
  -4   1  19        0.76        1.07      2.54 o
  -3   1  19       13.89        7.97      3.66 o
  -2   1  19        7.06       17.58     11.56 o
  -1   1  19        0.16       -3.08      4.86 o
   0   1  19        0.96       32.91      8.18 o
   1   1  19        9.85       -5.92      5.92 o
  -7   2  19        1.59        7.05      4.08 o
  -6   2  19        1.33        7.50      4.34 o
  -5   2  19        0.64        5.10      3.40 o
  -4   2  19        5.60       10.61      8.09 o
  -3   2  19        1.31        5.60      5.77 o
  -2   2  19        1.58        1.00     10.76 o
  -1   2  19        0.03       -0.21      6.27 o
  -6   0  20        1.04        0.34     11.27 o
  -4   0  20        4.63        2.96      5.41 o
  -2   0  20        4.88      -13.67     15.26 o
  -6   1  20       19.33       14.46     11.30 o
  -5   1  20        3.09        2.04      3.96 o
  -4   1  20       10.98       10.13     11.44 o
  -3   1  20        0.59       21.30     12.53 o
  -2   1  20        4.97        7.86     13.55 o
 
